# Supplementary material for: GDTN: Genome-Based Delay Tolerant Network Formation in Heterogeneous 5G Using Inter-UA Collaboration
Source: PLoS One. 2016 Dec 14;11(12):e0167913. doi: 10.1371/journal.pone.0167913 (PMC5156398; doi:10.1371/journal.pone.0167913)
Supplement: S1 Files — The supplementary material provided with this manuscript contains data set for statistical outputs, hardware traces, comparison results, and the files to regenerate the similar results. (ZIP) [file pone.0167913.s001.zip]

Archive with 12 entries (12 files):
- Detailed_results_datasets/OUTPUT1.doc
- Detailed_results_datasets/OUTPUT2.doc
- Detailed_results_datasets/OUTPUT3.doc
- Detailed_results_datasets/OUTPUT4.doc
- Detailed_results_datasets/OUTPUT5.doc
- Detailed_results_datasets/OUTPUT6.doc
- Detailed_results_datasets/OUTPUT7.doc
- Detailed_results_datasets/OUTPUT8.doc
- Detailed_results_datasets/raccel.xlsx
- Detailed_results_datasets/results.sav
- Detailed_results_datasets/traces_results.txt
- Detailed_results_datasets/ypr.txt
