# Supplementary material for: GDTN: Genome-Based Delay Tolerant Network Formation in Heterogeneous 5G Using Inter-UA Collaboration
Source: PLoS One. 2016 Dec 14;11(12):e0167913. doi: 10.1371/journal.pone.0167913 (PMC5156398; doi:10.1371/journal.pone.0167913)
Supplement: S1 Files — The supplementary material provided with this manuscript contains data set for statistical outputs, hardware traces, comparison results, and the files to regenerate the similar results. (ZIP) [file pone.0167913.s001.zip › Detailed_results_datasets/raccel.xlsx]

## Sheet: Sheet1
areal	83	-114	-2328
areal	38	-95	-777
areal	14	-83	414
areal	22	-68	1272
areal	27	-64	1894
areal	38	-62	2363
areal	78	-66	2668
areal	105	-67	2847
areal	154	-49	2924
areal	196	-35	2993
areal	224	-17	3092
areal	216	-10	3177
areal	216	-13	3224
areal	185	-30	3265
areal	142	-44	3318
areal	116	-51	3351
areal	84	-93	3362
areal	49	-141	3335
areal	93	-155	3290
areal	120	-150	3296
areal	133	-136	3341
areal	124	-129	3395
areal	74	-148	3446
areal	27	-166	3453
areal	49	-176	3401
areal	88	-170	3350
areal	121	-143	3339
areal	135	-133	3379
areal	112	-131	3430
areal	76	-137	3488
areal	69	-143	3516
areal	114	-136	3506
areal	126	-136	3466
areal	114	-156	3477
areal	105	-157	3533
areal	104	-150	3597
areal	56	-155	3656
areal	21	-170	3673
areal	39	-172	3670
areal	68	-172	3675
areal	81	-169	3691
areal	106	-167	3700
areal	150	-160	3684
areal	193	-150	3655
areal	233	-143	3571
areal	241	-148	3474
areal	220	-170	3444
areal	187	-180	3501
areal	154	-202	3560
areal	118	-233	3594
areal	116	-256	3573
areal	128	-267	3538
areal	154	-263	3494
areal	179	-267	3437
areal	191	-264	3398
areal	141	-289	3413
areal	93	-316	3404
areal	127	-310	3338
areal	180	-283	3282
areal	210	-254	3267
areal	212	-238	3283
areal	171	-237	3337
areal	119	-243	3411
areal	82	-247	3475
areal	86	-248	3497
areal	99	-253	3482
areal	110	-240	3483
areal	134	-230	3479
areal	82	-253	3500
areal	31	-273	3520
areal	9	-314	3527
areal	9	-338	3510
areal	40	-331	3491
areal	70	-304	3492
areal	87	-279	3499
areal	96	-268	3511
areal	88	-281	3541
areal	103	-301	3522
areal	106	-331	3500
areal	118	-321	3511
areal	135	-295	3533
areal	126	-284	3568
areal	108	-289	3617
areal	101	-300	3668
areal	113	-314	3673
areal	113	-341	3651
areal	142	-346	3596
areal	188	-341	3539
areal	200	-333	3506
areal	155	-352	3472
areal	142	-368	3399
areal	99	-386	3325
areal	71	-389	3263
areal	70	-380	3219
areal	56	-387	3207
areal	26	-387	3214
areal	-22	-395	3221
areal	-45	-390	3217
areal	-64	-400	3226
areal	-69	-415	3217
areal	-58	-411	3233
areal	-58	-412	3271
areal	-64	-418	3305
areal	-36	-412	3331
areal	39	-386	3341
areal	63	-391	3354
areal	1	-427	3395
areal	-43	-444	3437
areal	-58	-457	3478
areal	-47	-472	3521
areal	12	-481	3516
areal	76	-471	3533
areal	144	-446	3532
areal	181	-420	3537
areal	181	-411	3556
areal	147	-418	3580
areal	96	-454	3606
areal	58	-481	3633
areal	-16	-528	3675
areal	-26	-545	3637
areal	16	-540	3596
areal	51	-518	3604
areal	40	-513	3614
areal	28	-515	3567
areal	42	-500	3480
areal	136	-454	3367
areal	195	-408	3328
areal	167	-403	3374
areal	112	-415	3444
areal	57	-447	3511
areal	-25	-507	3563
areal	-109	-560	3596
areal	-96	-578	3599
areal	-48	-569	3583
areal	-5	-555	3572
areal	41	-536	3539
areal	86	-506	3486
areal	115	-487	3450
areal	120	-486	3462
areal	69	-514	3528
areal	28	-533	3563
areal	28	-530	3574
areal	49	-524	3571
areal	60	-517	3572
areal	26	-541	3577
areal	-60	-612	3607
areal	-62	-615	3611
areal	13	-548	3595
areal	75	-495	3571
areal	105	-464	3537
areal	125	-444	3500
areal	164	-418	3454
areal	240	-389	3382
areal	296	-357	3322
areal	327	-322	3287
areal	273	-337	3318
areal	145	-419	3384
areal	6	-486	3446
areal	-18	-509	3475
areal	-23	-529	3489
areal	-97	-576	3524
areal	-94	-576	3512
areal	-74	-574	3506
areal	-27	-532	3476
areal	67	-479	3420
areal	162	-425	3338
areal	212	-378	3320
areal	208	-356	3360
areal	172	-357	3406
areal	98	-395	3463
areal	-5	-471	3506
areal	-65	-514	3529
areal	-68	-517	3542
areal	-36	-504	3545
areal	-9	-491	3545
areal	-2	-492	3551
areal	1	-491	3571
areal	3	-483	3580
areal	49	-472	3549
areal	102	-486	3488
areal	154	-479	3432
areal	175	-475	3440
areal	144	-472	3504
areal	89	-474	3585
areal	67	-491	3620
areal	24	-538	3614
areal	52	-556	3586
areal	71	-572	3582
areal	55	-589	3583
areal	80	-575	3580
areal	91	-540	3585
areal	113	-509	3562
areal	151	-481	3541
areal	173	-452	3565
areal	188	-451	3594
areal	180	-469	3594
areal	173	-500	3602
areal	165	-520	3578
areal	195	-516	3515
areal	206	-502	3506
areal	188	-492	3540
areal	125	-519	3580
areal	73	-544	3592
areal	75	-541	3576
areal	135	-505	3531
areal	189	-459	3486
areal	214	-420	3463
areal	201	-403	3475
areal	170	-419	3494
areal	177	-437	3471
areal	165	-466	3447
areal	150	-488	3435
areal	55	-559	3491
areal	-27	-646	3568
areal	-47	-641	3626
areal	9	-610	3624
areal	89	-571	3596
areal	179	-502	3556
areal	244	-448	3526
areal	274	-412	3539
areal	278	-401	3568
areal	294	-412	3567
areal	320	-420	3531
areal	310	-431	3521
areal	278	-455	3529
areal	199	-526	3562
areal	54	-626	3644
areal	42	-660	3680
areal	95	-652	3671
areal	162	-592	3637
areal	236	-530	3592
areal	280	-473	3556
areal	285	-444	3554
areal	268	-432	3541
areal	218	-465	3561
areal	177	-505	3522
areal	185	-520	3467
areal	183	-526	3459
areal	204	-496	3450
areal	215	-506	3434
areal	234	-483	3446
areal	248	-458	3478
areal	240	-466	3512
areal	248	-472	3541
areal	295	-462	3550
areal	285	-446	3604
areal	255	-448	3627
areal	224	-460	3604
areal	201	-489	3547
areal	130	-545	3514
areal	134	-565	3482
areal	147	-566	3470
areal	153	-545	3487
areal	158	-524	3524
areal	149	-523	3568
areal	165	-520	3572
areal	222	-493	3544
areal	286	-480	3512
areal	371	-436	3476
areal	405	-421	3509
areal	374	-419	3529
areal	348	-406	3539
areal	281	-426	3541
areal	231	-427	3531
areal	187	-472	3529
areal	175	-471	3499
areal	176	-447	3498
areal	168	-451	3526
areal	148	-477	3543
areal	118	-519	3546
areal	135	-554	3519
areal	167	-582	3475
areal	227	-548	3434
areal	278	-511	3440
areal	312	-481	3472
areal	318	-459	3522
areal	272	-497	3594
areal	286	-503	3602
areal	327	-500	3578
areal	327	-493	3573
areal	366	-461	3554
areal	363	-453	3549
areal	336	-460	3548
areal	317	-458	3556
areal	305	-459	3540
areal	315	-449	3503
areal	335	-415	3475
areal	367	-357	3473
areal	346	-368	3486
areal	291	-398	3499
areal	246	-451	3543
areal	172	-512	3596
areal	147	-531	3627
areal	149	-512	3623
areal	116	-511	3595
areal	122	-494	3565
areal	152	-469	3548
areal	206	-422	3502
areal	249	-374	3479
areal	292	-343	3453
areal	332	-309	3435
areal	367	-260	3430
areal	377	-236	3423
areal	292	-312	3457
areal	242	-355	3495
areal	229	-366	3552
areal	251	-349	3592
areal	284	-317	3633
areal	326	-279	3661
areal	329	-263	3677
areal	339	-273	3670
areal	366	-278	3629
areal	364	-313	3572
areal	323	-352	3531
areal	247	-414	3547
areal	167	-480	3537
areal	162	-513	3489
areal	174	-496	3480
areal	245	-437	3474
areal	263	-406	3502
areal	227	-414	3574
areal	190	-430	3641
areal	147	-445	3683
areal	143	-451	3674
areal	198	-428	3626
areal	251	-414	3583
areal	321	-384	3520
areal	342	-381	3488
areal	366	-353	3450
areal	424	-311	3432
areal	447	-283	3453
areal	437	-288	3482
areal	368	-328	3510
areal	284	-382	3517
areal	208	-440	3510
areal	150	-494	3495
areal	180	-491	3449
areal	257	-438	3422
areal	328	-400	3382
areal	356	-389	3374
areal	322	-397	3406
areal	311	-418	3446
areal	275	-452	3527
areal	264	-447	3582
areal	231	-466	3615
areal	245	-465	3620
areal	281	-448	3629
areal	294	-426	3648
areal	311	-401	3650
areal	308	-390	3647
areal	294	-380	3652
areal	271	-388	3623
areal	237	-424	3574
areal	231	-419	3549
areal	252	-388	3530
areal	217	-378	3536
areal	234	-366	3506
areal	261	-328	3483
areal	251	-298	3495
areal	223	-297	3517
areal	176	-322	3571
areal	150	-332	3614
areal	166	-330	3631
areal	222	-320	3587
areal	282	-318	3489
areal	329	-306	3426
areal	342	-294	3429
areal	324	-299	3484
areal	284	-336	3523
areal	242	-362	3539
areal	230	-377	3540
areal	243	-372	3530
areal	243	-377	3528
areal	231	-385	3522
areal	219	-396	3506
areal	202	-413	3517
areal	210	-418	3508
areal	228	-417	3489
areal	208	-433	3505
areal	167	-453	3520
areal	153	-460	3520
areal	193	-436	3526
areal	217	-407	3533
areal	250	-381	3514
areal	279	-373	3483
areal	297	-368	3455
areal	331	-338	3434
areal	398	-288	3427
areal	449	-252	3432
areal	436	-265	3424
areal	354	-324	3433
areal	283	-382	3435
areal	251	-430	3405
areal	239	-432	3398
areal	299	-406	3380
areal	404	-356	3344
areal	475	-336	3302
areal	449	-354	3301
areal	366	-400	3386
areal	288	-405	3532
areal	246	-401	3600
areal	160	-434	3581
areal	81	-463	3534
areal	46	-462	3480
areal	66	-429	3454
areal	98	-358	3480
areal	137	-280	3511
areal	197	-207	3572
areal	267	-197	3611
areal	238	-292	3697
areal	112	-377	3714
areal	37	-416	3684
areal	15	-417	3673
areal	68	-400	3668
areal	190	-351	3670
areal	333	-273	3677
areal	422	-223	3672
areal	478	-180	3685
areal	507	-135	3691
areal	510	-90	3692
areal	368	-198	3743
areal	164	-324	3723
areal	116	-390	3597
areal	125	-397	3537
areal	135	-379	3554
areal	84	-394	3576
areal	90	-408	3584
areal	141	-386	3598
areal	251	-339	3597
areal	381	-291	3540
areal	463	-262	3477
areal	466	-245	3438
areal	416	-262	3430
areal	305	-310	3462
areal	200	-376	3467
areal	103	-429	3466
areal	40	-464	3487
areal	45	-470	3496
areal	107	-450	3481
areal	144	-427	3466
areal	176	-409	3437
areal	235	-400	3384
areal	258	-401	3374
areal	251	-414	3391
areal	295	-395	3417
areal	356	-347	3446
areal	391	-310	3467
areal	324	-322	3520
areal	214	-372	3556
areal	114	-425	3593
areal	94	-464	3567
areal	121	-489	3497
areal	174	-479	3440
areal	202	-481	3392
areal	211	-461	3363
areal	238	-435	3347
areal	253	-411	3360
areal	269	-388	3407
areal	271	-378	3439
areal	256	-360	3484
areal	238	-354	3543
areal	278	-345	3601
areal	294	-344	3662
areal	281	-333	3690
areal	245	-344	3691
areal	221	-364	3663
areal	244	-399	3553
areal	159	-459	3508
areal	82	-504	3532
areal	62	-512	3577
areal	87	-490	3622
areal	142	-466	3603
areal	240	-409	3579
areal	336	-340	3538
areal	437	-281	3468
areal	491	-241	3447
areal	370	-294	3458
areal	198	-374	3446
areal	52	-452	3456
areal	-18	-503	3459
areal	18	-506	3417
areal	98	-493	3395
areal	186	-455	3427
areal	260	-423	3434
areal	308	-400	3428
areal	353	-363	3412
areal	438	-296	3363
areal	481	-240	3351
areal	403	-216	3408
areal	299	-286	3412
areal	208	-402	3423
areal	154	-459	3463
areal	180	-455	3487
areal	214	-432	3516
areal	224	-424	3548
areal	191	-467	3566
areal	161	-501	3593
areal	179	-498	3632
areal	185	-484	3660
areal	169	-485	3674
areal	152	-484	3647
areal	116	-483	3589
areal	80	-496	3502
areal	56	-514	3425
areal	84	-484	3412
areal	148	-447	3457
areal	190	-413	3526
areal	178	-410	3578
areal	193	-411	3578
areal	247	-386	3563
areal	322	-328	3563
areal	377	-293	3556
areal	359	-296	3568
areal	250	-328	3571
areal	124	-355	3574
areal	47	-398	3518
areal	-1	-419	3453
areal	-83	-457	3429
areal	-126	-485	3406
areal	-94	-474	3446
areal	-3	-471	3499
areal	115	-457	3544
areal	185	-428	3563
areal	250	-413	3543
areal	251	-419	3507
areal	207	-416	3489
areal	152	-435	3431
areal	115	-447	3392
areal	105	-427	3391
areal	17	-430	3387
areal	-60	-447	3421
areal	-67	-451	3502
areal	-53	-466	3550
areal	-7	-473	3607
areal	98	-473	3586
areal	210	-466	3545
areal	252	-459	3525
areal	215	-461	3503
areal	165	-465	3503
areal	144	-469	3476
areal	142	-476	3421
areal	137	-485	3402
areal	123	-499	3410
areal	78	-509	3404
areal	51	-515	3388
areal	48	-526	3404
areal	48	-529	3430
areal	54	-539	3431
areal	54	-550	3450
areal	70	-557	3498
areal	64	-567	3504
areal	38	-583	3485
areal	16	-582	3459
areal	45	-569	3410
areal	93	-566	3359
areal	144	-554	3354
areal	169	-542	3390
areal	182	-541	3469
areal	165	-535	3581
areal	149	-534	3638
areal	175	-524	3625
areal	181	-506	3557
areal	192	-492	3466
areal	191	-492	3426
areal	178	-500	3459
areal	130	-523	3515
areal	85	-545	3577
areal	56	-551	3613
areal	88	-561	3578
areal	138	-553	3529
areal	158	-545	3454
areal	172	-537	3416
areal	172	-531	3425
areal	114	-543	3473
areal	54	-561	3516
areal	20	-576	3524
areal	-4	-601	3498
areal	29	-617	3489
areal	86	-617	3489
areal	120	-616	3465
areal	151	-610	3471
areal	137	-607	3492
areal	79	-617	3531
areal	64	-619	3572
areal	75	-609	3601
areal	101	-592	3587
areal	187	-572	3512
areal	207	-572	3423
areal	179	-571	3380
areal	175	-567	3389
areal	169	-571	3412
areal	150	-577	3455
areal	157	-583	3525
areal	157	-585	3609
areal	112	-591	3665
areal	98	-576	3644
areal	126	-559	3562
areal	221	-525	3434
areal	328	-504	3317
areal	349	-489	3319
areal	306	-498	3419
areal	241	-523	3524
areal	182	-541	3570
areal	165	-552	3566
areal	163	-569	3549
areal	136	-583	3534
areal	103	-592	3521
areal	81	-594	3494
areal	72	-588	3452
areal	93	-571	3390
areal	146	-560	3320
areal	174	-553	3282
areal	138	-551	3292
areal	69	-553	3343
areal	25	-564	3389
areal	-3	-568	3448
areal	32	-576	3478
areal	164	-583	3477
areal	212	-611	3480
areal	220	-629	3524
areal	223	-627	3593
areal	214	-635	3668
areal	240	-630	3700
areal	241	-623	3699
areal	230	-627	3676
areal	219	-633	3642
areal	145	-635	3633
areal	89	-620	3626
areal	63	-608	3586
areal	62	-595	3513
areal	69	-574	3442
areal	110	-552	3340
areal	149	-544	3276
areal	195	-536	3297
areal	210	-538	3361
areal	211	-560	3440
areal	182	-602	3490
areal	160	-648	3509
areal	128	-684	3494
areal	76	-699	3464
areal	39	-712	3432
areal	63	-691	3383
areal	102	-680	3320
areal	129	-670	3341
areal	104	-656	3405
areal	104	-667	3446
areal	163	-680	3486
areal	241	-656	3507
areal	279	-642	3485
areal	292	-645	3454
areal	306	-628	3490
areal	275	-626	3559
areal	210	-643	3611
areal	206	-647	3619
areal	210	-650	3605
areal	195	-645	3613
areal	180	-640	3612
areal	144	-632	3636
areal	108	-625	3643
areal	93	-646	3627
areal	90	-650	3612
areal	200	-625	3515
areal	294	-597	3372
areal	300	-587	3255
areal	303	-574	3229
areal	209	-576	3298
areal	99	-589	3389
areal	112	-621	3413
areal	143	-629	3424
areal	196	-612	3453
areal	252	-618	3462
areal	287	-634	3505
areal	322	-631	3596
areal	338	-627	3666
areal	313	-648	3691
areal	259	-664	3693
areal	176	-683	3661
areal	91	-703	3637
areal	30	-698	3633
areal	94	-686	3575
areal	185	-655	3501
areal	268	-648	3410
areal	332	-648	3366
areal	314	-652	3406
areal	367	-651	3480
areal	423	-665	3581
areal	435	-677	3686
areal	514	-672	3708
areal	596	-676	3672
areal	600	-674	3634
areal	514	-687	3572
areal	403	-705	3455
areal	276	-725	3341
areal	178	-732	3240
areal	121	-723	3161
areal	77	-706	3108
areal	40	-691	3133
areal	33	-698	3215
areal	128	-682	3301
areal	250	-659	3356
areal	305	-660	3381
areal	352	-655	3402
areal	390	-654	3425
areal	434	-651	3406
areal	456	-647	3346
areal	477	-640	3306
areal	466	-635	3326
areal	432	-649	3409
areal	397	-671	3534
areal	334	-708	3664
areal	275	-738	3746
areal	340	-731	3698
areal	403	-735	3558
areal	415	-738	3464
areal	431	-720	3419
areal	488	-693	3382
areal	555	-653	3391
areal	594	-636	3418
areal	625	-611	3460
areal	588	-623	3518
areal	548	-639	3561
areal	556	-653	3598
areal	548	-667	3659
areal	557	-667	3722
areal	544	-659	3768
areal	539	-659	3764
areal	541	-660	3696
areal	533	-657	3589
areal	488	-661	3532
areal	478	-670	3450
areal	525	-668	3392
areal	571	-649	3417
areal	607	-624	3443
areal	656	-602	3454
areal	624	-604	3509
areal	610	-584	3569
areal	582	-591	3622
areal	513	-608	3643
areal	506	-590	3581
areal	537	-587	3440
areal	574	-599	3314
areal	615	-578	3270
areal	602	-593	3320
areal	532	-635	3383
areal	543	-640	3427
areal	578	-637	3448
areal	648	-624	3457
areal	627	-669	3546
areal	582	-710	3565
areal	625	-702	3496
areal	672	-657	3428
areal	728	-620	3329
areal	743	-609	3268
areal	744	-585	3298
areal	701	-600	3407
areal	674	-614	3489
areal	699	-596	3541
areal	763	-538	3512
areal	802	-535	3443
areal	799	-546	3405
areal	801	-532	3374
areal	781	-543	3375
areal	754	-549	3387
areal	731	-553	3412
areal	785	-539	3356
areal	748	-638	3357
areal	754	-637	3295
areal	788	-586	3263
areal	781	-532	3324
areal	763	-494	3432
areal	729	-500	3509
areal	726	-518	3514
areal	759	-488	3467
areal	775	-477	3391
areal	818	-431	3310
areal	831	-428	3273
areal	728	-508	3352
areal	760	-518	3328
areal	794	-531	3369
areal	836	-492	3373
areal	907	-433	3332
areal	898	-432	3359
areal	885	-419	3406
areal	885	-411	3441
areal	925	-372	3454
areal	956	-348	3415
areal	962	-333	3379
areal	950	-368	3373
areal	833	-516	3494
areal	879	-523	3481
areal	941	-473	3416
areal	948	-447	3371
areal	926	-418	3365
areal	855	-462	3406
areal	771	-492	3495
areal	748	-515	3532
areal	728	-560	3567
areal	737	-559	3520
areal	772	-563	3433
areal	861	-498	3350
areal	984	-390	3276
areal	1060	-341	3280
areal	1030	-351	3377
areal	1030	-366	3416
areal	1027	-351	3497
areal	1023	-312	3549
areal	1025	-310	3503
areal	1023	-291	3423
areal	992	-313	3366
areal	895	-419	3379
areal	909	-382	3331
areal	930	-365	3279
areal	939	-362	3286
areal	991	-290	3291
areal	983	-292	3346
areal	935	-321	3372
areal	926	-333	3320
areal	861	-474	3324
areal	858	-459	3307
areal	917	-380	3325
areal	983	-271	3425
areal	1046	-219	3514
areal	1091	-155	3556
areal	1125	-127	3556
areal	1108	-139	3507
areal	1113	-114	3383
areal	1092	-117	3268
areal	1045	-133	3225
areal	974	-199	3257
areal	867	-330	3369
areal	839	-339	3460
areal	875	-309	3506
areal	904	-342	3474
areal	937	-317	3445
areal	987	-249	3440
areal	1021	-163	3411
areal	1027	-138	3379
areal	1013	-163	3353
areal	994	-160	3301
areal	966	-167	3291
areal	923	-195	3335
areal	836	-295	3465
areal	779	-328	3542
areal	784	-307	3553
areal	826	-266	3501
areal	884	-204	3443
areal	900	-207	3457
areal	885	-233	3481
areal	895	-231	3478
areal	906	-189	3490
areal	953	-150	3449
areal	939	-183	3450
areal	944	-133	3446
areal	968	-48	3495
areal	959	4	3576
areal	935	-22	3607
areal	920	-67	3610
areal	911	-103	3574
areal	896	-128	3515
areal	907	-109	3420
areal	908	-122	3322
areal	889	-119	3240
areal	925	-74	3176
areal	922	-85	3196
areal	911	-75	3259
areal	933	-25	3324
areal	937	6	3422
areal	902	-10	3545
areal	877	0	3643
areal	850	-3	3679
areal	822	-105	3550
areal	851	-117	3338
areal	865	-92	3240
areal	819	-187	3276
areal	794	-248	3356
areal	775	-300	3478
areal	799	-249	3565
areal	820	-213	3607
areal	840	-167	3587
areal	895	-104	3446
areal	911	-100	3362
areal	933	-67	3348
areal	938	3	3411
areal	960	76	3466
areal	943	102	3492
areal	927	109	3506
areal	897	130	3543
areal	867	116	3561
areal	835	57	3581
areal	757	-111	3605
areal	740	-192	3555
areal	771	-151	3503
areal	839	-21	3406
areal	872	46	3317
areal	891	96	3286
areal	887	153	3358
areal	871	211	3481
areal	837	151	3603
areal	720	-14	3729
areal	664	-140	3694
areal	596	-321	3627
areal	496	-442	3552
areal	549	-379	3418
areal	587	-280	3340
areal	614	-139	3334
areal	681	21	3334
areal	736	185	3375
areal	786	324	3402
areal	813	426	3445
areal	808	509	3520
areal	795	529	3567
areal	782	473	3586
areal	727	337	3641
areal	630	131	3639
areal	514	-167	3638
areal	446	-250	3535
areal	521	-184	3356
areal	621	-26	3306
areal	708	98	3328
areal	762	194	3371
areal	796	293	3432
areal	841	356	3462
areal	855	394	3498
areal	845	400	3499
areal	827	308	3454
areal	772	111	3413
areal	702	-49	3385
areal	661	-160	3367
areal	638	-229	3373
areal	618	-315	3379
areal	618	-349	3316
areal	699	-220	3227
areal	724	-148	3189
areal	701	-130	3200
areal	673	-129	3257
areal	607	-140	3357
areal	553	-160	3428
areal	528	-174	3428
areal	547	-144	3385
areal	623	-75	3320
areal	702	-21	3325
areal	777	-1	3390
areal	849	71	3499
areal	863	59	3636
areal	860	12	3721
areal	908	22	3758
areal	938	-4	3780
areal	946	-37	3800
areal	967	-67	3802
areal	960	-132	3824
areal	972	-138	3826
areal	1002	-96	3791
areal	1006	-61	3731
areal	993	-48	3662
areal	976	-37	3589
areal	940	-52	3521
areal	884	-123	3441
areal	817	-179	3369
areal	756	-215	3327
areal	654	-240	3307
areal	558	-253	3269
areal	473	-252	3252
areal	409	-247	3273
areal	365	-250	3312
areal	340	-285	3347
areal	343	-319	3365
areal	361	-294	3383
areal	399	-225	3398
areal	445	-128	3412
areal	480	-43	3460
areal	493	21	3541
areal	487	60	3614
areal	495	99	3662
areal	468	99	3692
areal	496	112	3628
areal	521	94	3525
areal	528	47	3425
areal	538	-10	3322
areal	569	-60	3251
areal	567	-126	3277
areal	557	-219	3328
areal	553	-300	3371
areal	575	-352	3426
areal	636	-362	3504
areal	694	-363	3606
areal	763	-350	3690
areal	817	-329	3755
areal	837	-331	3795
areal	844	-360	3782
areal	863	-374	3714
areal	913	-333	3629
areal	917	-306	3566
areal	853	-348	3512
areal	769	-400	3466
areal	692	-411	3413
areal	655	-348	3317
areal	609	-277	3203
areal	531	-230	3101
areal	467	-213	3016
areal	429	-217	3000
areal	389	-231	3072
areal	356	-230	3191
areal	331	-258	3302
areal	341	-262	3369
areal	362	-286	3422
areal	346	-341	3487
areal	356	-359	3531
areal	341	-406	3584
areal	320	-436	3637
areal	320	-443	3619
areal	340	-422	3541
areal	379	-406	3418
areal	395	-424	3317
areal	389	-465	3253
areal	393	-511	3219
areal	392	-546	3227
areal	411	-568	3259
areal	427	-591	3327
areal	448	-608	3428
areal	471	-592	3532
areal	489	-571	3593
areal	511	-528	3610
areal	539	-479	3612
areal	557	-428	3600
areal	584	-364	3571
areal	582	-321	3569
areal	559	-311	3578
areal	511	-332	3597
areal	450	-363	3617
areal	431	-342	3612
areal	411	-351	3628
areal	388	-369	3700
areal	404	-316	3814
areal	395	-275	3956
areal	360	-276	4068
areal	339	-284	4106
areal	314	-296	4098
areal	303	-307	4034
areal	310	-295	3922
areal	344	-229	3781
areal	351	-151	3676
areal	333	-105	3572
areal	302	-102	3477
areal	294	-100	3418
areal	323	-85	3380
areal	373	-76	3372
areal	391	-100	3407
areal	388	-140	3460
areal	406	-164	3475
areal	420	-176	3481
areal	450	-211	3458
areal	471	-261	3429
areal	476	-289	3428
areal	440	-328	3448
areal	402	-388	3433
areal	386	-453	3372
areal	380	-483	3320
areal	381	-475	3272
areal	396	-495	3229
areal	384	-550	3250
areal	368	-590	3319
areal	360	-607	3418
areal	351	-595	3527
areal	339	-576	3595
areal	361	-514	3605
areal	375	-423	3579
areal	382	-332	3548
areal	368	-252	3518
areal	334	-187	3475
areal	267	-144	3431
areal	213	-151	3348
areal	142	-211	3295
areal	83	-258	3265
areal	126	-211	3239
areal	203	-116	3251
areal	280	-12	3291
areal	283	3	3432
areal	272	17	3539
areal	280	30	3595
areal	279	11	3648
areal	316	-36	3666
areal	368	-100	3677
areal	438	-150	3694
areal	481	-194	3729
areal	455	-282	3803
areal	392	-404	3889
areal	352	-494	3945
areal	331	-549	3981
areal	329	-602	3963
areal	378	-616	3873
areal	380	-563	3819
areal	384	-502	3742
areal	334	-467	3730
areal	255	-410	3764
areal	206	-350	3777
areal	193	-288	3756
areal	191	-265	3695
areal	176	-262	3606
areal	198	-235	3483
areal	225	-213	3391
areal	226	-216	3339
areal	187	-279	3316
areal	161	-358	3298
areal	174	-408	3280
areal	190	-466	3232
areal	227	-502	3145
areal	290	-470	3092
areal	315	-402	3107
areal	312	-335	3171
areal	298	-297	3245
areal	281	-259	3327
areal	249	-229	3402
areal	200	-257	3458
areal	142	-340	3508
areal	162	-372	3498
areal	228	-317	3470
areal	292	-256	3429
areal	335	-214	3381
areal	346	-187	3378
areal	367	-141	3398
areal	371	-111	3462
areal	373	-86	3540
areal	359	-67	3639
areal	320	-93	3696
areal	282	-146	3703
areal	252	-216	3674
areal	225	-305	3615
areal	222	-361	3563
areal	234	-413	3493
areal	284	-435	3423
areal	345	-414	3378
areal	391	-392	3363
areal	396	-391	3365
areal	387	-425	3371
areal	389	-459	3394
areal	376	-507	3438
areal	365	-538	3487
areal	359	-550	3528
areal	367	-531	3536
areal	380	-512	3503
areal	379	-479	3492
areal	365	-448	3510
areal	360	-427	3540
areal	339	-421	3605
areal	270	-462	3693
areal	205	-510	3746
areal	146	-528	3803
areal	129	-491	3822
areal	163	-410	3804
areal	229	-291	3743
areal	255	-175	3670
areal	234	-103	3603
areal	175	-67	3556
areal	116	-45	3526
areal	52	-49	3506
areal	1	-72	3498
areal	-20	-105	3504
areal	0	-119	3521
areal	37	-125	3530
areal	77	-138	3552
areal	134	-156	3580
areal	190	-179	3598
areal	230	-190	3612
areal	272	-204	3595
areal	300	-245	3555
areal	314	-269	3501
areal	316	-280	3461
areal	280	-328	3438
areal	232	-376	3438
areal	156	-425	3471
areal	82	-477	3494
areal	49	-522	3494
areal	58	-510	3500
areal	93	-471	3513
areal	90	-447	3524
areal	64	-440	3549
areal	57	-429	3594
areal	46	-420	3664
areal	35	-442	3701
areal	51	-468	3697
areal	69	-491	3653
areal	129	-464	3605
areal	188	-412	3552
areal	240	-346	3466
areal	290	-298	3310
areal	336	-240	3146
areal	345	-206	3033
areal	321	-220	2955
areal	285	-237	2947
areal	233	-264	2956
areal	185	-311	2958
areal	189	-327	2942
areal	236	-282	2964
areal	292	-219	3042
areal	323	-196	3166
areal	329	-193	3307
areal	317	-207	3430
areal	291	-257	3542
areal	238	-330	3672
areal	176	-404	3792
areal	135	-485	3860
areal	96	-574	3915
areal	90	-624	3916
areal	104	-645	3901
areal	125	-631	3888
areal	141	-616	3873
areal	165	-585	3873
areal	181	-571	3863
areal	174	-587	3830
areal	162	-623	3774
areal	165	-659	3695
areal	173	-675	3628
areal	204	-654	3575
areal	248	-621	3531
areal	264	-536	3507
areal	234	-544	3427
areal	218	-519	3380
areal	227	-464	3341
areal	228	-417	3307
areal	224	-391	3283
areal	219	-354	3296
areal	207	-318	3340
areal	209	-280	3393
areal	215	-238	3460
areal	206	-224	3522
areal	181	-234	3548
areal	159	-241	3537
areal	142	-259	3494
areal	100	-306	3459
areal	64	-354	3434
areal	34	-391	3426
areal	12	-421	3380
areal	-18	-450	3314
areal	-58	-463	3260
areal	-86	-479	3217
areal	-96	-488	3196
areal	-78	-490	3213
areal	-42	-486	3250
areal	21	-474	3274
areal	69	-475	3341
areal	101	-484	3443
areal	136	-481	3550
areal	143	-486	3679
areal	170	-477	3782
areal	206	-463	3858
areal	227	-441	3915
areal	234	-433	3929
areal	240	-452	3886
areal	195	-492	3817
areal	179	-521	3755
areal	188	-526	3680
areal	226	-523	3603
areal	271	-520	3524
areal	305	-496	3490
areal	334	-466	3501
areal	350	-435	3509
areal	349	-400	3536
areal	338	-363	3552
areal	325	-340	3531
areal	320	-328	3445
areal	327	-326	3347
areal	310	-330	3299
areal	291	-293	3318
areal	197	-350	3272
areal	106	-360	3276
areal	32	-385	3276
areal	-23	-403	3250
areal	-52	-410	3232
areal	-56	-405	3225
areal	-78	-433	3257
areal	-127	-490	3329
areal	-167	-528	3427
areal	-160	-531	3531
areal	-139	-518	3632
areal	-112	-524	3670
areal	-74	-510	3664
areal	-60	-536	3683
areal	-33	-530	3680
areal	78	-455	3673
areal	198	-355	3692
areal	272	-271	3693
areal	289	-243	3653
areal	262	-241	3583
areal	227	-241	3518
areal	164	-270	3465
areal	98	-298	3419
areal	86	-299	3373
areal	73	-293	3356
areal	58	-305	3331
areal	52	-308	3329
areal	40	-325	3342
areal	6	-364	3360
areal	-28	-402	3416
areal	-36	-448	3458
areal	-1	-461	3515
areal	48	-434	3595
areal	84	-405	3687
areal	116	-390	3748
areal	157	-375	3766
areal	185	-368	3760
areal	187	-396	3728
areal	163	-425	3667
areal	129	-473	3596
areal	84	-504	3538
areal	48	-532	3437
areal	41	-530	3362
areal	83	-506	3304
areal	117	-477	3260
areal	72	-512	3281
areal	18	-543	3287
areal	7	-549	3274
areal	22	-547	3272
areal	72	-528	3319
areal	138	-506	3367
areal	186	-497	3400
areal	179	-500	3478
areal	123	-522	3613
areal	75	-550	3714
areal	39	-588	3768
areal	16	-613	3790
areal	-21	-651	3829
areal	-32	-686	3843
areal	0	-673	3837
areal	63	-609	3841
areal	108	-542	3859
areal	151	-481	3853
areal	169	-439	3809
areal	152	-414	3749
areal	113	-404	3681
areal	83	-405	3606
areal	68	-395	3544
areal	62	-362	3506
areal	26	-365	3489
areal	-30	-388	3475
areal	-36	-380	3455
areal	-16	-356	3450
areal	13	-339	3458
areal	77	-311	3483
areal	147	-277	3520
areal	195	-286	3535
areal	247	-313	3486
areal	319	-306	3433
areal	336	-322	3401
areal	316	-364	3386
areal	294	-403	3364
areal	270	-430	3345
areal	263	-445	3302
areal	232	-480	3228
areal	179	-512	3151
areal	132	-533	3090
areal	84	-547	3056
areal	40	-553	3058
areal	-8	-563	3085
areal	-31	-578	3101
areal	-64	-628	3126
areal	-100	-682	3169
areal	-88	-702	3212
areal	-49	-698	3282
areal	-11	-710	3345
areal	3	-731	3405
areal	-1	-747	3505
areal	5	-739	3582
areal	-5	-734	3652
areal	-28	-723	3722
areal	-61	-722	3755
areal	-86	-734	3716
areal	-69	-698	3646
areal	-26	-622	3587
areal	29	-541	3535
areal	84	-470	3506
areal	106	-404	3523
areal	129	-337	3552
areal	134	-289	3582
areal	127	-268	3576
areal	121	-247	3535
areal	152	-202	3495
areal	159	-193	3458
areal	151	-209	3428
areal	147	-226	3412
areal	155	-239	3415
areal	142	-265	3449
areal	120	-299	3484
areal	74	-351	3518
areal	55	-398	3531
areal	51	-438	3549
areal	36	-481	3599
areal	20	-530	3642
areal	8	-561	3683
areal	-10	-594	3682
areal	-13	-610	3607
areal	11	-589	3513
areal	42	-561	3449
areal	24	-558	3445
areal	-21	-563	3493
areal	-71	-575	3566
areal	-99	-606	3609
areal	-82	-624	3609
areal	-61	-637	3582
areal	-33	-645	3534
areal	-23	-649	3475
areal	-26	-627	3444
areal	-28	-589	3450
areal	-64	-557	3503
areal	-123	-551	3579
areal	-155	-537	3602
areal	-131	-504	3541
areal	-67	-458	3439
areal	-2	-400	3364
areal	62	-345	3317
areal	64	-313	3342
areal	76	-297	3382
areal	70	-316	3422
areal	59	-308	3476
areal	42	-330	3491
areal	5	-391	3490
areal	-51	-449	3509
areal	-76	-506	3483
areal	-82	-537	3450
areal	-48	-561	3405
areal	-7	-547	3401
areal	28	-526	3427
areal	42	-532	3479
areal	75	-544	3538
areal	147	-520	3612
areal	202	-523	3649
areal	271	-540	3606
areal	271	-568	3571
areal	238	-603	3539
areal	179	-654	3520
areal	123	-701	3501
areal	109	-736	3439
areal	102	-755	3403
areal	87	-768	3381
areal	64	-776	3361
areal	61	-762	3341
areal	76	-715	3333
areal	96	-657	3355
areal	71	-643	3403
areal	28	-638	3434
areal	0	-626	3448
areal	-29	-604	3463
areal	-67	-599	3471
areal	-94	-581	3472
areal	-97	-538	3483
areal	-93	-499	3516
areal	-89	-471	3539
areal	-89	-449	3553
areal	-77	-418	3550
areal	-52	-381	3537
areal	-42	-370	3511
areal	-43	-379	3474
areal	-7	-376	3440
areal	33	-356	3437
areal	84	-325	3472
areal	124	-279	3528
areal	160	-235	3594
areal	200	-207	3629
areal	245	-192	3611
areal	282	-193	3555
areal	284	-228	3505
areal	255	-290	3489
areal	237	-341	3485
areal	194	-388	3518
areal	148	-435	3556
areal	132	-461	3569
areal	139	-457	3592
areal	152	-469	3585
areal	144	-500	3580
areal	119	-526	3583
areal	110	-561	3576
areal	94	-585	3606
areal	86	-586	3659
areal	80	-593	3695
areal	80	-611	3686
areal	101	-599	3666
areal	120	-593	3648
areal	128	-595	3631
areal	118	-601	3620
areal	138	-580	3622
areal	150	-547	3637
areal	161	-533	3639
areal	170	-540	3642
areal	162	-549	3638
areal	176	-553	3601
areal	173	-563	3575
areal	157	-564	3553
areal	175	-555	3510
areal	170	-550	3495
areal	161	-547	3474
areal	158	-544	3426
areal	161	-544	3378
areal	172	-536	3319
areal	161	-535	3301
areal	151	-534	3295
areal	144	-529	3309
areal	133	-515	3360
areal	122	-504	3421
areal	117	-499	3466
areal	112	-499	3497
areal	112	-496	3508
areal	114	-498	3517
areal	106	-495	3523
areal	105	-502	3533
areal	99	-502	3562
areal	87	-486	3618
areal	58	-472	3690
areal	41	-449	3736
areal	43	-413	3732
areal	40	-383	3701
areal	29	-379	3614
areal	43	-375	3521
areal	58	-364	3441
areal	77	-350	3399
areal	86	-344	3381
areal	79	-341	3394
areal	78	-345	3402
areal	105	-339	3390
areal	110	-345	3390
areal	124	-374	3389
areal	138	-387	3424
areal	142	-399	3467
areal	141	-420	3498
areal	145	-436	3522
areal	157	-457	3522
areal	173	-486	3512
areal	159	-529	3526
areal	123	-559	3581
areal	82	-584	3638
areal	66	-602	3658
areal	65	-625	3658
areal	87	-644	3616
areal	116	-642	3582
areal	122	-637	3570
areal	107	-652	3582
areal	85	-668	3596
areal	77	-657	3576
areal	91	-635	3529
areal	117	-618	3460
areal	126	-594	3426
areal	117	-570	3410
areal	91	-549	3408
areal	69	-512	3408
areal	93	-448	3385
areal	118	-394	3363
areal	129	-367	3351
areal	127	-346	3369
areal	81	-344	3419
areal	49	-350	3470
areal	-1	-362	3540
areal	3	-362	3572
areal	34	-351	3582
areal	73	-332	3585
areal	98	-333	3578
areal	83	-347	3568
areal	83	-358	3554
areal	78	-369	3549
areal	84	-391	3555
areal	97	-411	3575
areal	109	-408	3580
areal	106	-418	3565
areal	60	-467	3525
areal	12	-520	3467
areal	55	-537	3381
areal	112	-509	3364
areal	125	-509	3401
areal	138	-522	3457
areal	164	-510	3533
areal	200	-500	3593
areal	195	-535	3642
areal	188	-567	3664
areal	246	-564	3616
areal	293	-559	3549
areal	315	-558	3489
areal	303	-555	3457
areal	304	-576	3418
areal	235	-559	3481
areal	251	-534	3460
areal	272	-526	3407
areal	253	-531	3355
areal	240	-538	3296
areal	201	-555	3254
areal	131	-606	3258
areal	42	-660	3281
areal	-4	-678	3290
areal	-26	-684	3306
areal	-41	-683	3322
areal	-73	-676	3384
areal	-122	-688	3458
areal	-154	-692	3539
areal	-141	-681	3585
areal	-91	-638	3619
areal	-51	-588	3656
areal	-4	-560	3683
areal	19	-553	3698
areal	30	-550	3695
areal	62	-542	3670
areal	81	-521	3658
areal	115	-488	3649
areal	160	-449	3633
areal	185	-412	3623
areal	196	-397	3586
areal	195	-398	3527
areal	172	-411	3468
areal	150	-413	3411
areal	168	-375	3395
areal	184	-339	3421
areal	201	-308	3459
areal	227	-293	3474
areal	222	-297	3483
areal	195	-343	3465
areal	143	-415	3442
areal	130	-461	3407
areal	115	-501	3391
areal	121	-486	3393
areal	146	-472	3419
areal	175	-451	3451
areal	219	-423	3475
areal	225	-394	3541
areal	220	-365	3606
areal	226	-348	3623
areal	239	-358	3591
areal	262	-370	3495
areal	250	-398	3410
areal	191	-441	3389
areal	148	-459	3414
areal	141	-443	3463
areal	138	-424	3497
areal	150	-419	3504
areal	140	-440	3485
areal	130	-474	3453
areal	95	-523	3460
areal	87	-543	3506
areal	78	-555	3560
areal	79	-539	3577
areal	77	-554	3575
areal	76	-558	3561
areal	75	-569	3533
areal	62	-572	3542
areal	83	-555	3541
areal	98	-542	3548
areal	115	-521	3569
areal	123	-500	3615
areal	117	-493	3647
areal	108	-494	3652
areal	120	-477	3636
areal	119	-463	3623
areal	103	-485	3595
areal	98	-500	3561
areal	133	-498	3530
areal	157	-507	3482
areal	138	-536	3458
areal	109	-554	3459
areal	99	-551	3482
areal	95	-544	3526
areal	113	-535	3544
areal	155	-519	3529
areal	204	-496	3486
areal	230	-485	3431
areal	215	-501	3384
areal	197	-509	3363
areal	177	-499	3377
areal	165	-500	3399
areal	164	-509	3402
areal	185	-493	3397
areal	173	-502	3399
areal	157	-507	3397
areal	148	-503	3386
areal	139	-496	3380
areal	126	-498	3382
areal	118	-499	3389
areal	111	-498	3395
areal	119	-483	3405
areal	120	-471	3434
areal	98	-478	3474
areal	94	-485	3487
areal	103	-486	3492
areal	128	-480	3489
areal	153	-475	3492
areal	177	-458	3498
areal	185	-445	3512
areal	173	-448	3531
areal	155	-468	3541
areal	184	-469	3513
areal	194	-472	3495
areal	197	-482	3472
areal	160	-515	3468
areal	139	-543	3449
areal	137	-551	3443
areal	121	-535	3478
areal	108	-534	3512
areal	100	-540	3519
areal	112	-530	3532
areal	119	-531	3532
areal	138	-525	3517
areal	157	-518	3528
areal	177	-503	3546
areal	189	-500	3574
areal	201	-494	3587
areal	215	-487	3584
areal	208	-503	3561
areal	204	-514	3522
areal	187	-532	3510
areal	192	-529	3514
areal	200	-509	3538
areal	197	-508	3567
areal	186	-534	3569
areal	184	-550	3549
areal	188	-554	3530
areal	186	-558	3498
areal	186	-563	3483
areal	191	-550	3499
areal	189	-546	3506
areal	203	-540	3481
areal	186	-538	3474
areal	159	-539	3478
areal	115	-545	3514
areal	75	-565	3534
areal	63	-571	3542
areal	74	-559	3546
areal	92	-556	3545
areal	107	-559	3551
areal	125	-546	3558
areal	129	-523	3560
areal	142	-508	3540
areal	159	-497	3497
areal	178	-483	3466
areal	215	-458	3436
areal	235	-451	3426
areal	219	-449	3457
areal	179	-479	3491
areal	175	-494	3471
areal	204	-490	3439
areal	213	-500	3429
areal	208	-519	3465
areal	167	-548	3539
areal	123	-573	3609
areal	97	-600	3633
areal	82	-621	3615
areal	95	-633	3563
areal	119	-638	3520
areal	138	-628	3518
areal	150	-626	3534
areal	137	-622	3575
areal	125	-617	3597
areal	129	-597	3595
areal	155	-565	3579
areal	172	-551	3544
areal	174	-533	3505
areal	183	-508	3460
areal	192	-503	3402
areal	199	-503	3350
areal	199	-485	3318
areal	187	-478	3299
areal	171	-481	3287
areal	145	-496	3276
areal	130	-519	3280
areal	115	-542	3281
areal	109	-571	3282
areal	128	-573	3297
areal	195	-545	3342
areal	245	-516	3417
areal	267	-496	3507
areal	258	-480	3603
areal	237	-480	3667
areal	208	-485	3678
areal	171	-519	3632
areal	135	-552	3568
areal	131	-558	3483
areal	137	-554	3423
areal	145	-524	3415
areal	173	-465	3423
areal	179	-422	3453
areal	177	-392	3466
areal	172	-405	3443
areal	158	-437	3399
areal	158	-473	3370
areal	120	-512	3384
areal	101	-539	3422
areal	88	-533	3473
areal	87	-507	3521
areal	81	-493	3541
areal	68	-492	3552
areal	73	-497	3539
areal	79	-507	3526
areal	77	-526	3536
areal	75	-534	3544
areal	86	-526	3545
areal	99	-508	3552
areal	116	-493	3560
areal	112	-489	3580
areal	118	-494	3594
areal	107	-504	3623
areal	110	-523	3619
areal	124	-546	3580
areal	126	-565	3532
areal	143	-593	3471
areal	136	-603	3465
areal	125	-594	3468
areal	119	-597	3470
areal	100	-606	3487
areal	95	-616	3479
areal	100	-624	3466
areal	116	-614	3462
areal	109	-612	3474
areal	85	-623	3485
areal	108	-606	3463
areal	142	-576	3433
areal	150	-563	3404
areal	140	-562	3392
areal	125	-554	3400
areal	122	-530	3424
areal	112	-505	3460
areal	96	-494	3489
areal	84	-499	3508
areal	74	-486	3547
areal	95	-466	3559
areal	116	-454	3560
areal	151	-435	3579
areal	187	-398	3611
areal	206	-372	3632
areal	194	-381	3621
areal	196	-386	3589
areal	195	-387	3556
areal	186	-403	3512
areal	170	-449	3490
areal	160	-486	3492
areal	176	-504	3490
areal	175	-513	3499
areal	173	-528	3477
areal	167	-536	3452
areal	151	-549	3419
areal	135	-580	3376
areal	107	-615	3364
areal	102	-643	3391
areal	111	-652	3423
areal	126	-643	3463
areal	147	-628	3483
areal	156	-619	3483
areal	151	-621	3480
areal	122	-629	3474
areal	97	-626	3481
areal	73	-623	3485
areal	64	-616	3489
areal	84	-591	3488
areal	105	-568	3492
areal	110	-542	3528
areal	129	-505	3571
areal	144	-468	3611
areal	149	-446	3614
areal	163	-436	3564
areal	172	-425	3512
areal	173	-418	3475
areal	151	-436	3452
areal	139	-440	3449
areal	138	-438	3456
areal	146	-432	3482
areal	153	-435	3512
areal	149	-448	3538
areal	141	-450	3571
areal	130	-456	3595
areal	124	-486	3581
areal	122	-513	3536
areal	130	-525	3495
areal	117	-552	3483
areal	121	-573	3491
areal	123	-558	3547
areal	132	-545	3590
areal	149	-535	3611
areal	180	-520	3610
areal	189	-523	3590
areal	166	-556	3558
areal	151	-588	3516
areal	137	-597	3502
areal	145	-589	3480
areal	145	-586	3476
areal	157	-570	3459
areal	179	-553	3444
areal	178	-552	3436
areal	153	-571	3435
areal	133	-580	3449
areal	143	-582	3460
areal	161	-564	3457
areal	174	-550	3440
areal	206	-525	3419
areal	236	-494	3429
areal	232	-486	3473
areal	188	-500	3529
areal	150	-507	3570
areal	141	-528	3550
areal	123	-544	3509
areal	101	-555	3466
areal	82	-580	3438
areal	60	-595	3437
areal	50	-601	3456
areal	37	-597	3506
areal	36	-592	3525
areal	46	-582	3530
areal	74	-554	3547
areal	107	-518	3551
areal	131	-496	3557
areal	148	-484	3560
areal	147	-500	3561
areal	152	-502	3543
areal	154	-507	3531
areal	151	-504	3519
areal	139	-500	3499
areal	114	-501	3471
areal	85	-522	3433
areal	71	-529	3390
areal	63	-541	3373
areal	64	-535	3409
areal	73	-513	3453
areal	82	-506	3474
areal	88	-497	3486
areal	103	-484	3498
areal	95	-498	3501
areal	99	-505	3507
areal	123	-488	3516
areal	160	-468	3523
areal	154	-473	3556
areal	153	-468	3602
areal	147	-467	3635
areal	141	-477	3656
areal	129	-492	3668
areal	139	-499	3681
areal	152	-490	3705
areal	165	-488	3707
areal	164	-508	3671
areal	176	-520	3619
areal	193	-514	3558
areal	196	-512	3489
areal	184	-518	3433
areal	169	-528	3374
areal	150	-545	3322
areal	144	-558	3280
areal	132	-565	3270
areal	132	-573	3278
areal	137	-576	3292
areal	127	-583	3325
areal	103	-597	3364
areal	106	-599	3378
areal	124	-574	3397
areal	134	-555	3401
areal	123	-556	3399
areal	121	-565	3397
areal	114	-576	3398
areal	113	-571	3401
areal	119	-566	3407
areal	114	-545	3438
areal	109	-510	3492
areal	90	-479	3550
areal	80	-472	3555
areal	97	-465	3527
areal	128	-443	3493
areal	130	-444	3490
areal	136	-448	3519
areal	149	-432	3588
areal	185	-406	3637
areal	209	-378	3655
areal	204	-375	3635
areal	207	-397	3566
areal	138	-425	3557
areal	108	-455	3532
areal	80	-504	3520
areal	68	-521	3537
areal	81	-524	3560
areal	92	-521	3562
areal	93	-534	3532
areal	90	-566	3475
areal	78	-602	3438
areal	79	-626	3413
areal	85	-641	3408
areal	103	-636	3425
areal	127	-623	3451
areal	149	-600	3457
areal	174	-598	3421
areal	178	-597	3401
areal	177	-583	3400
areal	184	-570	3421
areal	185	-571	3456
areal	190	-571	3478
areal	195	-565	3495
areal	191	-574	3520
areal	185	-592	3524
areal	200	-588	3519
areal	201	-572	3529
areal	202	-568	3529
areal	188	-577	3531
areal	183	-583	3534
areal	188	-582	3549
areal	172	-588	3584
areal	175	-583	3604
areal	170	-577	3621
areal	156	-577	3624
areal	149	-567	3598
areal	136	-559	3556
areal	142	-550	3488
areal	155	-524	3436
areal	158	-510	3410
areal	142	-511	3395
[truncated: 5,544 more rows]
