# Supplementary material for: GDTN: Genome-Based Delay Tolerant Network Formation in Heterogeneous 5G Using Inter-UA Collaboration
Source: PLoS One. 2016 Dec 14;11(12):e0167913. doi: 10.1371/journal.pone.0167913 (PMC5156398; doi:10.1371/journal.pone.0167913)
Supplement: S1 Files — The supplementary material provided with this manuscript contains data set for statistical outputs, hardware traces, comparison results, and the files to regenerate the similar results. (ZIP) [file pone.0167913.s001.zip › Detailed_results_datasets/traces_results.txt]

Time	PO	E	B	P	G
100	0.025087838	0.024287487	0.024086876	0.023791399	0.023399213
200	0.050334751	0.048813901	0.048256308	0.047593901	0.04684508
300	0.07568796	0.073627977	0.073303411	0.072369527	0.071423156
400	0.100926188	0.098787275	0.098284615	0.097327044	0.096274373
500	0.126611818	0.124675809	0.124211826	0.122963523	0.121672532
600	0.152431216	0.149622963	0.148077658	0.146700551	0.145050694
700	0.178161963	0.174856391	0.173367485	0.17146886	0.169343083
800	0.203944797	0.200881295	0.199087623	0.197117686	0.194902123
900	0.229893195	0.226518451	0.224743875	0.222804598	0.220369467
1000	0.255930433	0.252758753	0.250736762	0.248511911	0.246086862
Time	PO	E	B	P	G
100	2.733494002	3.354572149	3.517993362	3.764624478	4.103259227
200	2.674366247	3.258767711	3.48410507	3.759924741	4.082748353
300	2.628630828	3.151281323	3.236855802	3.488184734	3.750815164
400	2.62699158	3.030892506	3.12889256	3.318936192	3.53304707
500	2.560445832	2.848275442	2.918873956	3.112000783	3.316731387
600	2.500251773	2.846761953	3.044242294	3.224443722	3.445716518
700	2.466668519	2.814778891	2.976847008	3.188431405	3.432064321
800	2.436905587	2.716852558	2.885633926	3.07527976	3.294072158
900	2.400689228	2.673372981	2.820771013	2.985101832	3.196383167
1000	2.365525532	2.594437185	2.744069464	2.912131975	3.099497164
		Convergence Cost
UA	PO	E	B	P	G
1	0.00025	0.00017095	0.00016095	0.00014095	0.000090952
5	0.001136363	0.000741126	0.000691126	0.000591126	0.000341126
10	0.002083333	0.001292857	0.001192857	0.000992857	0.000492857
15	0.002884615	0.001698902	0.001548902	0.001248902	0.000498902
		Average Delays
UA	PO	E	B	P	G
1	0.863919945	0.63535	0.75	0.89354	0.99
5	0.485037913	0.586930518	0.628703164	0.666999475	0.714269788
10	0.226062344	0.288064015	0.298576026	0.319963922	0.344663583
15	0.144775848	0.164545796	0.171198667	0.19427118	0.206297447
	0.429949013	0.418722582	0.462119464	0.518693644	0.563807705
		PDR
UA	PO	E	B	P	G
1	76.748	66.4771	64.3809	60.6648	56.9514
5	84.1007	69.5006	64.8828	61.1575	57.1101
10	89.3471	70.1164	67.6478	63.1259	58.6021
15	92.7043	81.566	78.3963	69.0856	65.0582
		Overheads
UA	PO	E	B	P	G
1	0.257987179	0.297846928	0.307544629	0.326383669	0.347664851
5	0.04708641	0.056977925	0.061033124	0.064750848	0.069339749
10	0.022160764	0.028238757	0.029269245	0.031365889	0.033787185
15	0.014238822	0.016183214	0.016837529	0.019106731	0.020289525
