# Supplementary material for: GDTN: Genome-Based Delay Tolerant Network Formation in Heterogeneous 5G Using Inter-UA Collaboration
Source: PLoS One. 2016 Dec 14;11(12):e0167913. doi: 10.1371/journal.pone.0167913 (PMC5156398; doi:10.1371/journal.pone.0167913)
Supplement: S1 Files — The supplementary material provided with this manuscript contains data set for statistical outputs, hardware traces, comparison results, and the files to regenerate the similar results. (ZIP) [file pone.0167913.s001.zip › Detailed_results_datasets/ypr.txt]

ypr	0.04	-14.35	3.93
ypr	0.03	-14.20	3.87
ypr	0.06	-14.10	3.85
ypr	0.12	-13.53	3.85
ypr	0.18	-13.48	3.85
ypr	0.24	-12.61	3.85
ypr	0.24	-12.48	3.87
ypr	0.22	-11.79	3.89
ypr	0.26	-11.58	3.91
ypr	0.33	-11.19	3.90
ypr	0.38	-11.17	3.88
ypr	0.44	-11.12	3.86
ypr	0.53	-11.08	3.84
ypr	0.61	-11.08	3.82
ypr	0.69	-11.04	3.79
ypr	0.72	-11.00	3.76
ypr	0.71	-10.98	3.75
ypr	0.76	-10.95	3.73
ypr	0.87	-10.93	3.71
ypr	0.98	-10.91	3.69
ypr	1.12	-10.88	3.67
ypr	1.24	-10.86	3.66
ypr	1.33	-10.69	3.66
ypr	1.38	-10.66	3.66
ypr	1.42	-10.61	3.67
ypr	1.46	-10.58	3.67
ypr	1.50	-10.58	3.66
ypr	1.54	-10.50	3.64
ypr	1.54	-10.33	3.63
ypr	1.53	-10.25	3.63
ypr	1.48	-10.16	3.64
ypr	1.40	-10.15	3.65
ypr	1.37	-10.10	3.64
ypr	1.43	-9.98	3.61
ypr	1.54	-9.96	3.56
ypr	1.66	-9.93	3.53
ypr	1.76	-9.93	3.50
ypr	1.85	-9.92	3.47
ypr	1.94	-9.89	3.45
ypr	2.00	-9.89	3.43
ypr	2.04	-9.76	3.41
ypr	2.04	-9.75	3.39
ypr	2.01	-9.75	3.38
ypr	1.93	-9.74	3.38
ypr	1.86	-9.71	3.37
ypr	1.87	-9.69	3.34
ypr	1.95	-9.68	3.28
ypr	2.07	-9.59	3.21
ypr	2.20	-9.50	3.15
ypr	2.30	-9.49	3.11
ypr	2.35	-9.41	3.08
ypr	2.37	-9.36	3.05
ypr	2.37	-9.33	3.03
ypr	2.36	-9.31	3.01
ypr	2.33	-9.29	3.00
ypr	2.30	-9.25	2.98
ypr	2.32	-9.18	2.98
ypr	2.37	-9.17	2.97
ypr	2.43	-9.16	2.96
ypr	2.48	-9.15	2.95
ypr	2.55	-9.07	2.94
ypr	2.61	-9.06	2.91
ypr	2.66	-8.98	2.90
ypr	2.67	-8.86	2.89
ypr	2.65	-8.85	2.91
ypr	2.63	-8.83	2.92
ypr	2.61	-8.78	2.92
ypr	2.59	-8.78	2.94
ypr	2.60	-8.73	2.95
ypr	2.65	-8.71	2.96
ypr	2.73	-8.67	2.98
ypr	2.86	-8.65	2.99
ypr	3.02	-8.56	2.99
ypr	3.17	-8.52	2.99
ypr	3.28	-8.50	2.99
ypr	3.35	-8.50	3.00
ypr	3.37	-8.49	3.02
ypr	3.37	-8.48	3.02
ypr	3.36	-8.42	3.00
ypr	3.35	-8.42	2.98
ypr	3.36	-8.42	2.96
ypr	3.40	-8.38	2.93
ypr	3.46	-8.33	2.89
ypr	3.53	-8.30	2.86
ypr	3.60	-8.25	2.83
ypr	3.67	-8.20	2.80
ypr	3.73	-8.16	2.78
ypr	3.78	-8.16	2.76
ypr	3.80	-8.10	2.75
ypr	3.80	-8.08	2.76
ypr	3.79	-8.01	2.76
ypr	3.78	-8.00	2.76
ypr	3.79	-7.99	2.75
ypr	3.81	-7.98	2.74
ypr	3.83	-7.96	2.74
ypr	3.87	-7.95	2.74
ypr	3.89	-7.92	2.76
ypr	3.89	-7.91	2.82
ypr	3.88	-7.90	2.87
ypr	3.84	-7.86	2.93
ypr	3.75	-7.81	3.00
ypr	3.65	-7.79	3.08
ypr	3.57	-7.76	3.15
ypr	3.54	-7.75	3.23
ypr	3.51	-7.70	3.31
ypr	3.51	-7.66	3.38
ypr	3.54	-7.65	3.45
ypr	3.63	-7.65	3.52
ypr	3.72	-7.61	3.62
ypr	3.79	-7.61	3.73
ypr	3.85	-7.59	3.85
ypr	3.91	-7.58	3.96
ypr	3.94	-7.57	4.07
ypr	3.92	-7.57	4.19
ypr	3.85	-7.56	4.29
ypr	3.74	-7.54	4.39
ypr	3.58	-7.54	4.48
ypr	3.39	-7.53	4.55
ypr	3.24	-7.53	4.63
ypr	3.23	-7.53	4.69
ypr	3.25	-7.51	4.75
ypr	3.23	-7.49	4.83
ypr	3.18	-7.49	4.91
ypr	3.14	-7.48	4.98
ypr	3.22	-7.44	5.04
ypr	3.39	-7.44	5.09
ypr	3.57	-7.43	5.14
ypr	3.71	-7.42	5.16
ypr	3.81	-7.36	5.17
ypr	3.86	-7.35	5.18
ypr	3.87	-7.35	5.18
ypr	3.91	-7.35	5.20
ypr	3.98	-7.35	5.23
ypr	4.01	-7.31	5.26
ypr	4.01	-7.29	5.31
ypr	3.98	-7.29	5.35
ypr	3.92	-7.26	5.38
ypr	3.87	-7.22	5.41
ypr	3.82	-7.22	5.41
ypr	3.77	-7.22	5.42
ypr	3.80	-7.20	5.43
ypr	3.82	-7.17	5.44
ypr	3.82	-7.13	5.46
ypr	3.81	-7.13	5.49
ypr	3.83	-7.13	5.51
ypr	3.96	-7.06	5.54
ypr	4.25	-7.01	5.60
ypr	4.56	-6.98	5.70
ypr	4.82	-6.96	5.79
ypr	5.02	-6.91	5.87
ypr	5.19	-6.91	5.93
ypr	5.27	-6.81	5.98
ypr	5.29	-6.75	6.01
ypr	5.22	-6.67	6.02
ypr	5.08	-6.66	6.02
ypr	4.86	-6.60	6.00
ypr	4.67	-6.56	5.96
ypr	4.61	-6.55	5.94
ypr	4.66	-6.50	5.94
ypr	4.76	-6.49	5.96
ypr	4.96	-6.48	5.98
ypr	5.24	-6.44	6.04
ypr	5.50	-6.43	6.12
ypr	5.74	-6.39	6.23
ypr	5.92	-6.38	6.34
ypr	6.05	-6.37	6.43
ypr	6.11	-6.32	6.50
ypr	6.10	-6.31	6.55
ypr	6.07	-6.27	6.59
ypr	6.00	-6.25	6.64
ypr	5.97	-6.22	6.68
ypr	6.05	-6.21	6.74
ypr	6.13	-6.19	6.80
ypr	6.22	-6.19	6.88
ypr	6.29	-6.17	6.96
ypr	6.33	-6.16	7.03
ypr	6.35	-6.15	7.09
ypr	6.34	-6.14	7.15
ypr	6.29	-6.14	7.22
ypr	6.25	-6.14	7.27
ypr	6.25	-6.14	7.30
ypr	6.25	-6.11	7.30
ypr	6.25	-6.09	7.31
ypr	6.26	-6.09	7.33
ypr	6.28	-6.06	7.37
ypr	6.35	-6.05	7.40
ypr	6.50	-6.04	7.42
ypr	6.70	-6.04	7.46
ypr	6.93	-6.04	7.51
ypr	7.16	-6.03	7.57
ypr	7.32	-6.03	7.65
ypr	7.43	-6.03	7.74
ypr	7.51	-6.02	7.81
ypr	7.51	-6.02	7.86
ypr	7.46	-6.01	7.91
ypr	7.41	-6.01	7.96
ypr	7.35	-6.00	8.00
ypr	7.33	-5.98	8.04
ypr	7.38	-5.98	8.06
ypr	7.45	-5.98	8.06
ypr	7.54	-5.98	8.06
ypr	7.65	-5.98	8.06
ypr	7.82	-5.93	8.08
ypr	7.99	-5.93	8.13
ypr	8.14	-5.91	8.19
ypr	8.26	-5.91	8.24
ypr	8.33	-5.91	8.29
ypr	8.35	-5.87	8.32
ypr	8.31	-5.86	8.36
ypr	8.26	-5.85	8.40
ypr	8.21	-5.83	8.43
ypr	8.21	-5.83	8.44
ypr	8.25	-5.83	8.44
ypr	8.44	-5.82	8.45
ypr	8.75	-5.82	8.49
ypr	9.05	-5.81	8.58
ypr	9.36	-5.81	8.66
ypr	9.65	-5.80	8.73
ypr	9.90	-5.78	8.80
ypr	10.09	-5.78	8.86
ypr	10.23	-5.77	8.91
ypr	10.32	-5.77	8.96
ypr	10.35	-5.76	8.99
ypr	10.32	-5.76	9.01
ypr	10.24	-5.75	9.01
ypr	10.16	-5.74	8.99
ypr	10.17	-5.69	8.96
ypr	10.28	-5.65	8.95
ypr	10.46	-5.64	8.98
ypr	10.69	-5.63	9.02
ypr	10.89	-5.63	9.05
ypr	11.08	-5.58	9.09
ypr	11.22	-5.57	9.11
ypr	11.30	-5.55	9.14
ypr	11.31	-5.53	9.17
ypr	11.31	-5.53	9.20
ypr	11.34	-5.51	9.21
ypr	11.37	-5.51	9.22
ypr	11.46	-5.51	9.22
ypr	11.58	-5.49	9.22
ypr	11.71	-5.46	9.21
ypr	11.82	-5.44	9.20
ypr	11.90	-5.43	9.19
ypr	11.97	-5.41	9.20
ypr	12.01	-5.40	9.21
ypr	12.01	-5.40	9.25
ypr	11.94	-5.39	9.32
ypr	11.83	-5.37	9.42
ypr	11.71	-5.36	9.51
ypr	11.67	-5.36	9.56
ypr	11.69	-5.35	9.61
ypr	11.74	-5.34	9.64
ypr	11.81	-5.33	9.65
ypr	11.86	-5.30	9.67
ypr	11.89	-5.30	9.70
ypr	11.94	-5.30	9.73
ypr	12.02	-5.30	9.75
ypr	12.13	-5.30	9.76
ypr	12.24	-5.29	9.74
ypr	12.31	-5.29	9.72
ypr	12.42	-5.28	9.71
ypr	12.54	-5.26	9.71
ypr	12.67	-5.25	9.72
ypr	12.81	-5.23	9.72
ypr	12.93	-5.23	9.73
ypr	13.09	-5.23	9.76
ypr	13.26	-5.23	9.80
ypr	13.38	-5.23	9.84
ypr	13.46	-5.22	9.87
ypr	13.49	-5.21	9.90
ypr	13.54	-5.21	9.93
ypr	13.61	-5.20	9.94
ypr	13.70	-5.20	9.94
ypr	13.78	-5.20	9.93
ypr	13.81	-5.20	9.93
ypr	13.78	-5.20	9.92
ypr	13.72	-5.18	9.93
ypr	13.73	-5.17	9.95
ypr	13.78	-5.16	9.97
ypr	13.86	-5.15	9.98
ypr	13.96	-5.14	10.01
ypr	14.04	-5.14	10.03
ypr	14.11	-5.13	10.06
ypr	14.16	-5.12	10.10
ypr	14.21	-5.11	10.12
ypr	14.31	-5.11	10.14
ypr	14.38	-5.10	10.15
ypr	14.42	-5.10	10.15
ypr	14.42	-5.09	10.16
ypr	14.43	-5.09	10.16
ypr	14.43	-5.08	10.15
ypr	14.50	-5.08	10.14
ypr	14.66	-5.08	10.14
ypr	14.84	-5.07	10.16
ypr	15.00	-5.07	10.19
ypr	15.13	-5.06	10.22
ypr	15.17	-5.05	10.27
ypr	15.16	-5.04	10.32
ypr	15.12	-5.03	10.37
ypr	15.09	-5.03	10.40
ypr	15.07	-5.03	10.42
ypr	15.00	-5.03	10.42
ypr	14.88	-5.02	10.42
ypr	14.76	-5.01	10.39
ypr	14.74	-5.01	10.34
ypr	14.78	-5.01	10.31
ypr	14.91	-5.01	10.27
ypr	15.07	-5.01	10.25
ypr	15.18	-5.01	10.26
ypr	15.26	-5.01	10.28
ypr	15.28	-5.00	10.31
ypr	15.21	-5.00	10.34
ypr	15.10	-5.00	10.37
ypr	14.95	-5.00	10.37
ypr	14.72	-4.98	10.37
ypr	14.57	-4.98	10.35
ypr	14.51	-4.98	10.33
ypr	14.50	-4.98	10.29
ypr	14.52	-4.97	10.28
ypr	14.52	-4.97	10.27
ypr	14.48	-4.96	10.27
ypr	14.39	-4.96	10.29
ypr	14.27	-4.95	10.31
ypr	14.10	-4.95	10.34
ypr	13.90	-4.94	10.36
ypr	13.64	-4.94	10.38
ypr	13.37	-4.94	10.39
ypr	13.13	-4.93	10.39
ypr	13.03	-4.93	10.39
ypr	12.99	-4.91	10.38
ypr	13.00	-4.90	10.36
ypr	13.02	-4.89	10.36
ypr	13.03	-4.89	10.34
ypr	13.02	-4.89	10.35
ypr	12.97	-4.87	10.35
ypr	12.84	-4.87	10.35
ypr	12.67	-4.87	10.35
ypr	12.45	-4.86	10.33
ypr	12.21	-4.86	10.31
ypr	11.99	-4.86	10.28
ypr	11.88	-4.85	10.25
ypr	11.96	-4.85	10.19
ypr	12.11	-4.84	10.12
ypr	12.33	-4.84	10.06
ypr	12.53	-4.83	10.02
ypr	12.72	-4.82	9.99
ypr	12.87	-4.81	9.97
ypr	13.01	-4.81	9.96
ypr	13.10	-4.80	9.96
ypr	13.11	-4.78	9.98
ypr	13.05	-4.78	10.00
ypr	12.98	-4.76	10.02
ypr	12.95	-4.74	10.01
ypr	13.01	-4.74	9.98
ypr	13.12	-4.74	9.96
ypr	13.25	-4.73	9.92
ypr	13.40	-4.72	9.89
ypr	13.53	-4.71	9.85
ypr	13.61	-4.70	9.83
ypr	13.66	-4.70	9.80
ypr	13.69	-4.69	9.77
ypr	13.71	-4.69	9.76
ypr	13.68	-4.69	9.76
ypr	13.65	-4.68	9.77
ypr	13.66	-4.67	9.75
ypr	13.74	-4.67	9.72
ypr	13.86	-4.66	9.66
ypr	13.98	-4.65	9.62
ypr	14.10	-4.65	9.59
ypr	14.20	-4.63	9.57
ypr	14.24	-4.63	9.56
ypr	14.23	-4.63	9.56
ypr	14.16	-4.62	9.57
ypr	14.07	-4.62	9.59
ypr	13.94	-4.62	9.62
ypr	13.76	-4.61	9.65
ypr	13.56	-4.61	9.67
ypr	13.34	-4.60	9.68
ypr	13.13	-4.60	9.69
ypr	12.96	-4.60	9.70
ypr	12.83	-4.60	9.73
ypr	12.70	-4.60	9.76
ypr	12.58	-4.60	9.78
ypr	12.45	-4.60	9.81
ypr	12.32	-4.59	9.82
ypr	12.20	-4.59	9.83
ypr	12.08	-4.58	9.84
ypr	11.92	-4.58	9.87
ypr	11.70	-4.57	9.89
ypr	11.41	-4.57	9.92
ypr	11.06	-4.57	9.95
ypr	10.70	-4.56	9.97
ypr	10.33	-4.56	10.00
ypr	9.99	-4.56	10.02
ypr	9.72	-4.55	10.05
ypr	9.49	-4.55	10.07
ypr	9.32	-4.55	10.09
ypr	9.21	-4.55	10.06
ypr	9.19	-4.54	9.97
ypr	9.24	-4.54	9.87
ypr	9.27	-4.54	9.81
ypr	9.21	-4.54	9.78
ypr	9.02	-4.53	9.75
ypr	8.71	-4.53	9.73
ypr	8.29	-4.53	9.70
ypr	7.73	-4.52	9.68
ypr	7.05	-4.52	9.65
ypr	6.29	-4.52	9.58
ypr	5.56	-4.51	9.51
ypr	5.02	-4.51	9.45
ypr	4.87	-4.51	9.41
ypr	4.98	-4.51	9.35
ypr	5.16	-4.51	9.28
ypr	5.32	-4.50	9.20
ypr	5.46	-4.50	9.13
ypr	5.53	-4.50	9.02
ypr	5.56	-4.50	8.92
ypr	5.53	-4.50	8.82
ypr	5.41	-4.50	8.71
ypr	5.15	-4.49	8.62
ypr	4.77	-4.48	8.52
ypr	4.55	-4.48	8.45
ypr	4.54	-4.47	8.38
ypr	4.55	-4.47	8.28
ypr	4.54	-4.46	8.18
ypr	4.52	-4.46	8.07
ypr	4.55	-4.45	7.97
ypr	4.55	-4.45	7.88
ypr	4.51	-4.44	7.81
ypr	4.46	-4.43	7.74
ypr	4.39	-4.41	7.66
ypr	4.28	-4.41	7.60
ypr	4.13	-4.41	7.55
ypr	3.97	-4.40	7.49
ypr	3.84	-4.40	7.45
ypr	3.77	-4.40	7.41
ypr	3.72	-4.39	7.36
ypr	3.67	-4.38	7.29
ypr	3.59	-4.38	7.23
ypr	3.51	-4.36	7.18
ypr	3.41	-4.36	7.14
ypr	3.28	-4.35	7.10
ypr	3.10	-4.34	7.07
ypr	2.91	-4.34	7.02
ypr	2.74	-4.32	6.98
ypr	2.53	-4.30	6.95
ypr	2.32	-4.30	6.93
ypr	2.13	-4.29	6.92
ypr	2.01	-4.29	6.93
ypr	1.97	-4.29	6.93
ypr	1.95	-4.28	6.94
ypr	1.93	-4.26	6.94
ypr	1.90	-4.26	6.93
ypr	1.85	-4.26	6.91
ypr	1.76	-4.25	6.89
ypr	1.64	-4.24	6.86
ypr	1.50	-4.22	6.83
ypr	1.33	-4.21	6.81
ypr	1.16	-4.20	6.77
ypr	0.93	-4.20	6.74
ypr	0.63	-4.19	6.70
ypr	0.36	-4.18	6.66
ypr	0.15	-4.16	6.65
ypr	0.00	-4.16	6.67
ypr	-0.14	-4.16	6.72
ypr	-0.26	-4.15	6.76
ypr	-0.34	-4.14	6.80
ypr	-0.36	-4.14	6.79
ypr	-0.38	-4.14	6.77
ypr	-0.47	-4.12	6.77
ypr	-0.63	-4.11	6.76
ypr	-0.86	-4.10	6.75
ypr	-1.11	-4.09	6.74
ypr	-1.40	-4.09	6.73
ypr	-1.74	-4.08	6.73
ypr	-2.13	-4.08	6.73
ypr	-2.49	-4.07	6.72
ypr	-2.73	-4.06	6.72
ypr	-2.89	-4.06	6.71
ypr	-3.02	-4.04	6.70
ypr	-3.13	-4.03	6.68
ypr	-3.21	-4.02	6.66
ypr	-3.25	-4.01	6.64
ypr	-3.29	-4.01	6.62
ypr	-3.33	-4.00	6.60
ypr	-3.41	-3.99	6.57
ypr	-3.51	-3.99	6.54
ypr	-3.66	-3.99	6.49
ypr	-3.91	-3.99	6.43
ypr	-4.20	-3.99	6.32
ypr	-4.40	-3.97	6.18
ypr	-4.46	-3.96	6.07
ypr	-4.46	-3.96	6.00
ypr	-4.49	-3.95	5.95
ypr	-4.54	-3.95	5.90
ypr	-4.60	-3.94	5.84
ypr	-4.63	-3.94	5.80
ypr	-4.66	-3.94	5.79
ypr	-4.73	-3.94	5.80
ypr	-4.86	-3.93	5.83
ypr	-5.01	-3.92	5.86
ypr	-5.16	-3.91	5.88
ypr	-5.27	-3.91	5.88
ypr	-5.35	-3.90	5.84
ypr	-5.44	-3.89	5.77
ypr	-5.59	-3.88	5.70
ypr	-5.84	-3.87	5.62
ypr	-6.15	-3.87	5.53
ypr	-6.47	-3.86	5.44
ypr	-6.80	-3.86	5.34
ypr	-7.20	-3.86	5.23
ypr	-7.70	-3.85	5.10
ypr	-8.27	-3.84	4.95
ypr	-8.86	-3.83	4.79
ypr	-9.43	-3.82	4.64
ypr	-9.96	-3.81	4.52
ypr	-10.48	-3.81	4.39
ypr	-10.93	-3.81	4.25
ypr	-11.33	-3.80	4.11
ypr	-11.71	-3.80	3.96
ypr	-12.04	-3.79	3.81
ypr	-12.33	-3.78	3.68
ypr	-12.61	-3.78	3.56
ypr	-12.88	-3.78	3.43
ypr	-13.16	-3.76	3.32
ypr	-13.44	-3.76	3.20
ypr	-13.72	-3.75	3.08
ypr	-13.98	-3.75	2.94
ypr	-14.25	-3.75	2.80
ypr	-14.48	-3.74	2.66
ypr	-14.62	-3.73	2.56
ypr	-14.73	-3.71	2.50
ypr	-14.81	-3.71	2.46
ypr	-14.88	-3.71	2.44
ypr	-14.89	-3.71	2.44
ypr	-14.87	-3.71	2.45
ypr	-14.84	-3.71	2.46
ypr	-14.79	-3.70	2.46
ypr	-14.76	-3.70	2.47
ypr	-14.73	-3.68	2.47
ypr	-14.70	-3.68	2.47
ypr	-14.68	-3.68	2.46
ypr	-14.68	-3.67	2.46
ypr	-14.71	-3.67	2.46
ypr	-14.72	-3.67	2.47
ypr	-14.73	-3.66	2.48
ypr	-14.74	-3.66	2.50
ypr	-14.74	-3.66	2.52
ypr	-14.76	-3.65	2.55
ypr	-14.78	-3.65	2.59
ypr	-14.80	-3.65	2.64
ypr	-14.82	-3.65	2.70
ypr	-14.84	-3.64	2.76
ypr	-14.84	-3.64	2.79
ypr	-14.83	-3.63	2.82
ypr	-14.85	-3.63	2.84
ypr	-14.88	-3.63	2.86
ypr	-14.91	-3.62	2.87
ypr	-14.95	-3.62	2.90
ypr	-14.99	-3.62	2.95
ypr	-15.02	-3.62	3.00
ypr	-15.07	-3.61	3.05
ypr	-15.11	-3.61	3.09
ypr	-15.14	-3.61	3.14
ypr	-15.17	-3.60	3.17
ypr	-15.21	-3.60	3.20
ypr	-15.27	-3.59	3.22
ypr	-15.31	-3.59	3.26
ypr	-15.36	-3.59	3.30
ypr	-15.41	-3.59	3.32
ypr	-15.46	-3.59	3.36
ypr	-15.50	-3.58	3.37
ypr	-15.53	-3.58	3.37
ypr	-15.56	-3.58	3.38
ypr	-15.60	-3.58	3.40
ypr	-15.65	-3.58	3.41
ypr	-15.70	-3.57	3.42
ypr	-15.75	-3.57	3.43
ypr	-15.83	-3.57	3.43
ypr	-15.89	-3.57	3.44
ypr	-15.98	-3.57	3.45
ypr	-16.07	-3.57	3.46
ypr	-16.16	-3.57	3.46
ypr	-16.25	-3.56	3.48
ypr	-16.33	-3.56	3.49
ypr	-16.37	-3.56	3.51
ypr	-16.39	-3.55	3.54
ypr	-16.40	-3.55	3.56
ypr	-16.44	-3.54	3.57
ypr	-16.46	-3.54	3.57
ypr	-16.49	-3.54	3.56
ypr	-16.51	-3.53	3.55
ypr	-16.53	-3.53	3.54
ypr	-16.56	-3.53	3.54
ypr	-16.62	-3.53	3.55
ypr	-16.68	-3.52	3.56
ypr	-16.72	-3.52	3.57
ypr	-16.74	-3.52	3.58
ypr	-16.73	-3.52	3.59
ypr	-16.72	-3.52	3.57
ypr	-16.69	-3.52	3.56
ypr	-16.68	-3.51	3.55
ypr	-16.70	-3.50	3.56
ypr	-16.73	-3.50	3.57
ypr	-16.78	-3.48	3.59
ypr	-16.84	-3.48	3.62
ypr	-16.90	-3.48	3.65
ypr	-16.96	-3.48	3.67
ypr	-16.99	-3.47	3.69
ypr	-17.00	-3.47	3.70
ypr	-16.98	-3.47	3.71
ypr	-16.93	-3.47	3.71
ypr	-16.86	-3.46	3.70
ypr	-16.76	-3.45	3.70
ypr	-16.61	-3.45	3.71
ypr	-16.40	-3.44	3.74
ypr	-16.14	-3.44	3.82
ypr	-15.86	-3.44	3.90
ypr	-15.61	-3.43	3.95
ypr	-15.38	-3.43	3.98
ypr	-15.20	-3.43	4.01
ypr	-15.04	-3.42	4.03
ypr	-14.91	-3.42	4.04
ypr	-14.83	-3.42	4.04
ypr	-14.76	-3.41	4.03
ypr	-14.72	-3.41	4.02
ypr	-14.73	-3.41	4.00
ypr	-14.75	-3.41	4.00
ypr	-14.77	-3.41	4.00
ypr	-14.75	-3.40	4.02
ypr	-14.67	-3.40	4.06
ypr	-14.53	-3.40	4.06
ypr	-14.34	-3.40	4.05
ypr	-14.16	-3.40	4.04
ypr	-13.99	-3.40	4.06
ypr	-13.85	-3.40	4.10
ypr	-13.72	-3.40	4.16
ypr	-13.59	-3.39	4.23
ypr	-13.50	-3.39	4.31
ypr	-13.44	-3.38	4.40
ypr	-13.41	-3.38	4.50
ypr	-13.36	-3.38	4.56
ypr	-13.23	-3.38	4.58
ypr	-13.03	-3.38	4.59
ypr	-12.79	-3.38	4.59
ypr	-12.50	-3.37	4.63
ypr	-12.21	-3.37	4.67
ypr	-11.95	-3.37	4.72
ypr	-11.68	-3.37	4.75
ypr	-11.39	-3.37	4.78
ypr	-11.12	-3.37	4.77
ypr	-10.89	-3.37	4.79
ypr	-10.69	-3.37	4.82
ypr	-10.50	-3.36	4.88
ypr	-10.35	-3.36	4.93
ypr	-10.24	-3.36	4.98
ypr	-10.13	-3.35	5.02
ypr	-10.03	-3.35	5.07
ypr	-9.96	-3.35	5.12
ypr	-9.89	-3.35	5.16
ypr	-9.82	-3.35	5.21
ypr	-9.74	-3.35	5.27
ypr	-9.65	-3.34	5.32
ypr	-9.56	-3.34	5.33
ypr	-9.47	-3.34	5.32
ypr	-9.38	-3.34	5.31
ypr	-9.23	-3.34	5.35
ypr	-9.06	-3.34	5.42
ypr	-8.87	-3.33	5.45
ypr	-8.70	-3.33	5.47
ypr	-119.84	3.75	6.15
ypr	-120.37	3.75	6.12
ypr	-120.95	3.75	6.13
ypr	-121.53	3.76	6.15
ypr	-122.14	3.76	6.18
ypr	-122.79	3.77	6.22
ypr	-123.41	3.77	6.24
ypr	-124.02	3.77	6.22
ypr	-124.70	3.78	6.20
ypr	-125.32	3.78	6.13
ypr	-125.88	3.78	6.02
ypr	-126.43	3.78	5.87
ypr	-126.96	3.78	5.70
ypr	-127.48	3.79	5.52
ypr	-128.02	3.79	5.34
ypr	-128.57	3.79	5.19
ypr	-129.13	3.79	5.00
ypr	-129.68	3.79	4.84
ypr	-130.23	3.79	4.72
ypr	-130.77	3.79	4.68
ypr	-131.34	3.79	4.72
ypr	-131.94	3.79	4.80
ypr	-132.58	3.79	4.90
ypr	-133.26	3.80	4.98
ypr	-133.97	3.80	5.07
ypr	-134.72	3.80	5.14
ypr	-135.41	3.80	5.17
ypr	-136.07	3.81	5.18
ypr	-136.72	3.81	5.11
ypr	-137.37	3.81	4.99
ypr	-137.98	3.81	4.90
ypr	-138.56	3.81	4.81
ypr	-139.10	3.81	4.69
ypr	-139.60	3.81	4.58
ypr	-140.07	3.81	4.49
ypr	-140.53	3.82	4.43
ypr	-140.98	3.82	4.42
ypr	-141.45	3.82	4.44
ypr	-141.94	3.82	4.47
ypr	-142.43	3.83	4.53
ypr	-142.90	3.83	4.59
ypr	-143.37	3.83	4.65
ypr	-143.87	3.83	4.70
ypr	-144.37	3.83	4.75
ypr	-144.87	3.83	4.85
ypr	-145.35	3.83	4.94
ypr	-145.83	3.83	5.00
ypr	-146.31	3.83	5.03
ypr	-146.76	3.84	5.03
ypr	-147.21	3.84	5.01
ypr	-147.63	3.84	4.98
ypr	-148.02	3.84	4.97
ypr	-148.36	3.84	4.97
ypr	-148.66	3.84	4.97
ypr	-148.98	3.85	4.96
ypr	-149.31	3.85	4.96
ypr	-149.64	3.85	5.00
ypr	-149.96	3.85	5.05
ypr	-150.27	3.85	5.13
ypr	-150.56	3.85	5.24
ypr	-150.85	3.86	5.36
ypr	-151.14	3.86	5.47
ypr	-151.42	3.86	5.57
ypr	-151.68	3.86	5.66
ypr	-151.92	3.86	5.74
ypr	-152.17	3.86	5.82
ypr	-152.44	3.87	5.89
ypr	-152.76	3.87	5.97
ypr	-153.09	3.87	6.02
ypr	-153.46	3.87	6.09
ypr	-153.84	3.87	6.15
ypr	-154.22	3.88	6.27
ypr	-154.61	3.88	6.41
ypr	-155.00	3.88	6.53
ypr	-155.38	3.88	6.61
ypr	-155.74	3.88	6.66
ypr	-156.08	3.88	6.68
ypr	-156.41	3.88	6.70
ypr	-156.75	3.89	6.70
ypr	-157.10	3.89	6.65
ypr	-157.48	3.89	6.57
ypr	-157.91	3.89	6.52
ypr	-158.34	3.89	6.45
ypr	-158.79	3.90	6.37
ypr	-159.24	3.90	6.35
ypr	-159.69	3.90	6.34
ypr	-160.17	3.90	6.38
ypr	-160.71	3.91	6.42
ypr	-161.30	3.91	6.44
ypr	-161.92	3.91	6.47
ypr	-162.54	3.91	6.55
ypr	-163.12	3.91	6.63
ypr	-163.69	3.92	6.76
ypr	-164.22	3.92	6.90
ypr	-164.73	3.92	7.00
ypr	-165.22	3.92	7.05
ypr	-165.70	3.92	7.06
ypr	-166.18	3.92	7.06
ypr	-166.67	3.92	7.06
ypr	-167.16	3.92	7.07
ypr	-167.63	3.93	7.09
ypr	-168.00	3.93	7.11
ypr	-168.33	3.93	7.10
ypr	-168.72	3.93	7.09
ypr	-169.20	3.94	7.07
ypr	-169.77	3.94	7.03
ypr	-170.41	3.94	6.98
ypr	-171.06	3.94	6.94
ypr	-171.70	3.95	6.93
ypr	-172.37	3.95	6.95
ypr	-173.05	3.95	6.98
ypr	-173.73	3.95	7.00
ypr	-174.41	3.95	7.01
ypr	-175.08	3.96	6.98
ypr	-175.74	3.96	6.92
ypr	-176.39	3.96	6.84
ypr	-177.04	3.96	6.76
ypr	-177.69	3.97	6.72
ypr	-178.32	3.97	6.66
ypr	-178.96	3.97	6.57
ypr	-179.61	3.97	6.47
ypr	179.75	3.97	6.42
ypr	179.08	3.97	6.42
ypr	178.39	3.97	6.42
ypr	177.68	3.97	6.37
ypr	176.97	3.97	6.29
ypr	176.25	3.97	6.19
ypr	175.55	3.98	6.11
ypr	174.84	3.98	6.07
ypr	174.12	3.98	6.06
ypr	173.40	3.98	6.06
ypr	172.66	3.98	6.09
ypr	171.95	3.98	6.10
ypr	171.25	3.98	6.08
ypr	170.56	3.99	6.05
ypr	169.84	3.99	6.04
ypr	169.11	3.99	6.05
ypr	168.39	3.99	6.09
ypr	167.69	4.00	6.13
ypr	166.98	4.00	6.19
ypr	166.26	4.00	6.20
ypr	165.51	4.00	6.14
ypr	164.76	4.00	6.08
ypr	164.03	4.01	6.03
ypr	163.31	4.01	5.95
ypr	162.61	4.01	5.88
ypr	161.92	4.01	5.87
ypr	161.25	4.02	5.90
ypr	160.58	4.02	5.91
ypr	159.94	4.02	5.96
ypr	159.28	4.02	6.01
ypr	158.61	4.02	6.04
ypr	157.92	4.02	6.04
ypr	157.23	4.03	6.03
ypr	156.53	4.03	6.02
ypr	155.86	4.03	6.02
ypr	155.19	4.03	6.02
ypr	154.53	4.04	6.03
ypr	153.89	4.04	6.01
ypr	153.23	4.04	5.96
ypr	152.56	4.04	5.87
ypr	151.89	4.04	5.72
ypr	151.21	4.04	5.54
ypr	150.54	4.04	5.35
ypr	149.85	4.05	5.17
ypr	149.18	4.05	5.02
ypr	148.54	4.05	4.91
ypr	147.92	4.05	4.83
ypr	147.34	4.06	4.72
ypr	146.75	4.06	4.63
ypr	146.15	4.06	4.50
ypr	145.56	4.06	4.36
ypr	144.97	4.06	4.24
ypr	144.36	4.06	4.15
ypr	143.77	4.06	4.08
ypr	143.21	4.07	4.03
ypr	142.64	4.07	3.96
ypr	142.07	4.07	3.88
ypr	141.50	4.07	3.78
ypr	140.92	4.07	3.67
ypr	140.32	4.07	3.56
ypr	139.73	4.07	3.48
ypr	139.17	4.08	3.41
ypr	138.63	4.08	3.35
ypr	138.11	4.08	3.28
ypr	137.60	4.08	3.22
ypr	137.09	4.08	3.16
ypr	136.57	4.08	3.09
ypr	136.07	4.09	3.04
ypr	135.58	4.09	2.94
ypr	135.10	4.09	2.80
ypr	134.65	4.09	2.65
ypr	134.20	4.09	2.48
ypr	133.77	4.09	2.32
ypr	133.35	4.09	2.21
ypr	132.93	4.10	2.17
ypr	132.54	4.10	2.19
ypr	132.15	4.10	2.22
ypr	131.76	4.10	2.31
ypr	131.36	4.10	2.46
ypr	130.92	4.10	2.70
ypr	130.43	4.10	2.99
ypr	129.96	4.10	3.32
ypr	129.54	4.11	3.65
ypr	129.10	4.11	3.90
ypr	128.65	4.11	4.07
ypr	128.24	4.11	4.17
ypr	127.85	4.11	4.22
ypr	127.42	4.11	4.26
ypr	127.04	4.12	4.32
ypr	126.67	4.12	4.40
ypr	126.31	4.12	4.47
ypr	125.98	4.12	4.52
ypr	125.68	4.12	4.55
ypr	125.40	4.12	4.57
ypr	125.14	4.12	4.59
ypr	124.87	4.12	4.61
ypr	124.56	4.12	4.64
ypr	124.19	4.12	4.63
ypr	123.83	4.13	4.63
ypr	123.43	4.13	4.64
ypr	123.04	4.13	4.63
ypr	122.65	4.13	4.64
ypr	122.26	4.13	4.65
ypr	121.86	4.13	4.69
ypr	121.50	4.13	4.76
ypr	121.13	4.13	4.83
ypr	120.80	4.13	4.88
ypr	120.49	4.14	4.94
ypr	120.16	4.14	4.95
ypr	102.52	4.33	5.35
ypr	102.80	4.34	5.33
ypr	103.07	4.34	5.29
ypr	103.37	4.34	5.27
ypr	103.68	4.34	5.24
ypr	104.01	4.34	5.23
ypr	104.37	4.35	5.24
ypr	104.74	4.35	5.26
ypr	105.13	4.35	5.28
ypr	105.50	4.35	5.30
ypr	105.90	4.35	5.31
ypr	106.30	4.35	5.33
ypr	106.71	4.36	5.36
ypr	107.14	4.36	5.39
ypr	107.56	4.36	5.44
ypr	108.00	4.36	5.54
ypr	108.45	4.36	5.67
ypr	108.92	4.36	5.82
ypr	109.40	4.37	5.97
ypr	109.87	4.37	6.15
ypr	110.37	4.37	6.34
ypr	110.88	4.37	6.52
ypr	111.40	4.38	6.66
ypr	111.92	4.38	6.79
ypr	112.46	4.38	6.85
ypr	112.98	4.38	6.89
ypr	113.50	4.38	6.91
ypr	114.01	4.38	6.93
ypr	114.53	4.38	6.96
ypr	115.06	4.38	6.94
ypr	115.58	4.38	6.86
ypr	116.08	4.38	6.75
ypr	116.58	4.39	6.67
ypr	117.07	4.39	6.63
ypr	117.59	4.39	6.65
ypr	118.10	4.39	6.71
ypr	118.64	4.39	6.79
ypr	119.21	4.39	6.87
ypr	119.75	4.40	6.92
ypr	120.29	4.40	6.94
ypr	120.83	4.40	6.96
ypr	121.38	4.40	6.96
ypr	121.95	4.40	6.97
ypr	122.57	4.41	6.98
ypr	123.21	4.41	6.97
ypr	123.86	4.41	7.00
ypr	124.50	4.41	7.02
ypr	125.13	4.41	7.03
ypr	125.76	4.41	6.99
ypr	126.36	4.41	6.93
ypr	126.95	4.41	6.87
ypr	127.56	4.42	6.85
ypr	128.16	4.42	6.85
ypr	128.76	4.42	6.84
ypr	129.35	4.42	6.88
ypr	129.93	4.43	6.97
ypr	130.52	4.43	7.07
ypr	131.09	4.43	7.18
ypr	131.66	4.43	7.26
ypr	132.22	4.43	7.34
ypr	132.77	4.43	7.39
ypr	133.31	4.43	7.47
ypr	133.86	4.44	7.57
ypr	134.41	4.44	7.67
ypr	134.95	4.44	7.75
ypr	135.48	4.44	7.78
ypr	135.99	4.44	7.75
ypr	136.48	4.44	7.72
ypr	136.97	4.44	7.69
ypr	137.46	4.44	7.65
ypr	137.93	4.44	7.63
ypr	138.40	4.44	7.61
ypr	138.86	4.44	7.61
ypr	139.29	4.45	7.59
ypr	139.71	4.45	7.54
ypr	140.11	4.45	7.52
ypr	140.49	4.46	7.56
ypr	140.90	4.46	7.61
ypr	141.32	4.46	7.67
ypr	141.72	4.47	7.75
ypr	142.14	4.47	7.83
ypr	142.56	4.47	7.90
ypr	143.00	4.48	7.93
ypr	143.43	4.48	7.95
ypr	143.86	4.48	7.97
ypr	144.28	4.49	8.02
ypr	144.69	4.49	8.07
ypr	145.12	4.49	8.09
ypr	145.54	4.50	8.08
ypr	145.98	4.50	8.03
ypr	146.40	4.50	7.94
ypr	146.81	4.51	7.87
ypr	147.19	4.51	7.80
ypr	147.55	4.51	7.74
ypr	147.89	4.51	7.65
ypr	148.21	4.51	7.53
ypr	148.52	4.52	7.40
ypr	148.81	4.52	7.27
ypr	149.08	4.52	7.15
ypr	149.34	4.52	7.04
ypr	149.58	4.53	6.96
ypr	149.84	4.53	6.90
ypr	150.07	4.53	6.87
ypr	150.28	4.53	6.87
ypr	150.50	4.54	6.88
ypr	150.71	4.54	6.89
ypr	150.92	4.54	6.91
ypr	151.11	4.54	6.92
ypr	151.29	4.54	6.91
ypr	151.46	4.55	6.88
ypr	151.61	4.55	6.85
ypr	151.76	4.55	6.83
ypr	151.93	4.55	6.82
ypr	152.09	4.56	6.80
ypr	152.26	4.56	6.79
ypr	152.44	4.56	6.80
ypr	152.63	4.56	6.81
ypr	152.84	4.56	6.84
ypr	153.04	4.56	6.89
ypr	153.24	4.57	6.95
ypr	153.45	4.57	7.03
ypr	153.67	4.57	7.11
ypr	153.89	4.57	7.16
ypr	154.12	4.57	7.14
ypr	154.33	4.57	7.11
ypr	154.53	4.59	7.09
ypr	154.69	4.59	7.04
ypr	154.83	4.59	7.00
ypr	154.95	4.59	6.95
ypr	155.07	4.59	6.94
ypr	155.20	4.59	6.93
ypr	155.36	4.60	6.91
ypr	155.53	4.60	6.90
ypr	155.72	4.61	6.91
ypr	155.92	4.61	6.95
ypr	156.14	4.61	7.00
ypr	156.36	4.61	7.06
ypr	156.62	4.61	7.11
ypr	156.89	4.62	7.16
ypr	157.17	4.62	7.19
ypr	157.44	4.62	7.24
ypr	157.71	4.62	7.31
ypr	157.99	4.63	7.38
ypr	158.27	4.63	7.46
ypr	158.55	4.63	7.49
ypr	158.81	4.64	7.49
ypr	159.06	4.65	7.50
ypr	159.31	4.65	7.50
ypr	159.55	4.65	7.51
ypr	159.77	4.65	7.55
ypr	160.00	4.65	7.59
ypr	160.21	4.66	7.59
ypr	160.39	4.66	7.56
ypr	160.58	4.66	7.52
ypr	160.77	4.67	7.48
ypr	160.97	4.67	7.48
ypr	161.17	4.67	7.51
ypr	161.36	4.68	7.57
ypr	161.57	4.68	7.63
ypr	161.78	4.68	7.68
ypr	161.99	4.68	7.72
ypr	162.21	4.68	7.72
ypr	162.43	4.68	7.70
ypr	162.65	4.69	7.69
ypr	162.88	4.69	7.73
ypr	163.12	4.70	7.79
ypr	163.36	4.70	7.90
ypr	163.59	4.70	8.00
ypr	163.79	4.71	8.07
ypr	163.96	4.71	8.14
ypr	164.11	4.71	8.20
ypr	164.24	4.72	8.24
ypr	164.36	4.72	8.30
ypr	164.48	4.73	8.38
ypr	164.57	4.73	8.45
ypr	164.65	4.73	8.48
ypr	164.72	4.73	8.45
ypr	164.80	4.74	8.41
ypr	164.87	4.74	8.36
ypr	164.95	4.74	8.33
ypr	165.04	4.75	8.31
ypr	165.12	4.75	8.28
ypr	165.20	4.75	8.25
ypr	165.24	4.75	8.21
ypr	165.24	4.75	8.16
ypr	165.22	4.75	8.09
ypr	165.19	4.75	7.99
ypr	165.15	4.75	7.92
ypr	165.11	4.76	7.85
ypr	165.08	4.76	7.81
ypr	165.03	4.76	7.77
ypr	164.98	4.76	7.73
ypr	164.91	4.76	7.70
ypr	164.84	4.76	7.69
ypr	164.76	4.76	7.70
ypr	164.68	4.77	7.69
ypr	164.58	4.77	7.68
ypr	164.49	4.78	7.67
ypr	164.39	4.78	7.65
ypr	164.28	4.78	7.65
ypr	164.17	4.78	7.67
ypr	164.08	4.79	7.71
ypr	163.94	4.80	7.77
ypr	163.80	4.80	7.79
ypr	163.63	4.80	7.79
ypr	163.47	4.81	7.80
ypr	163.28	4.81	7.83
ypr	163.07	4.81	7.88
ypr	162.85	4.81	7.99
ypr	162.65	4.81	8.10
ypr	162.44	4.82	8.18
ypr	162.23	4.82	8.23
ypr	162.00	4.82	8.26
ypr	161.79	4.83	8.29
ypr	161.61	4.83	8.34
ypr	161.43	4.84	8.41
ypr	161.28	4.84	8.49
ypr	161.14	4.84	8.55
ypr	161.01	4.84	8.58
ypr	160.88	4.84	8.59
ypr	160.75	4.84	8.60
ypr	160.62	4.85	8.59
ypr	160.48	4.86	8.59
ypr	160.35	4.86	8.58
ypr	160.22	4.86	8.56
ypr	160.10	4.88	8.53
ypr	159.98	4.88	8.51
ypr	159.84	4.88	8.52
ypr	159.74	4.88	8.54
ypr	159.61	4.88	8.57
ypr	159.48	4.89	8.56
ypr	159.39	4.89	8.57
ypr	159.33	4.89	8.58
ypr	159.27	4.90	8.57
ypr	159.21	4.91	8.53
ypr	159.14	4.91	8.49
ypr	159.07	4.92	8.47
ypr	158.98	4.92	8.46
ypr	158.90	4.92	8.45
ypr	158.83	4.93	8.43
ypr	158.77	4.93	8.39
ypr	158.70	4.93	8.36
ypr	158.63	4.93	8.33
ypr	158.54	4.93	8.29
ypr	158.44	4.94	8.26
ypr	158.33	4.94	8.25
ypr	158.20	4.94	8.26
ypr	158.07	4.95	8.27
ypr	157.91	4.96	8.25
ypr	157.73	4.96	8.19
ypr	157.52	4.96	8.12
ypr	157.31	4.96	8.06
ypr	157.09	4.97	8.04
ypr	156.88	4.97	8.05
ypr	156.67	4.98	8.08
ypr	156.47	4.98	8.10
ypr	156.29	4.98	8.10
ypr	156.07	4.99	8.12
ypr	155.77	4.99	8.15
ypr	155.54	5.00	8.18
ypr	155.33	5.00	8.22
ypr	155.13	5.00	8.28
ypr	154.95	5.00	8.28
ypr	154.79	5.00	8.24
ypr	154.62	5.00	8.14
ypr	154.44	5.01	8.02
ypr	154.25	5.01	7.90
ypr	154.07	5.01	7.79
ypr	153.90	5.02	7.69
ypr	153.76	5.02	7.62
ypr	153.61	5.02	7.55
ypr	153.48	5.02	7.49
ypr	153.36	5.03	7.44
ypr	153.25	5.03	7.40
ypr	153.14	5.03	7.36
ypr	153.04	5.03	7.31
ypr	152.92	5.03	7.25
ypr	152.82	5.04	7.22
ypr	152.71	5.04	7.18
ypr	152.58	5.04	7.16
ypr	152.43	5.04	7.15
ypr	152.26	5.05	7.14
ypr	152.06	5.05	7.10
ypr	151.86	5.05	7.04
ypr	151.66	5.05	6.96
ypr	151.45	5.05	6.88
ypr	151.25	5.06	6.78
ypr	151.06	5.06	6.68
ypr	150.89	5.06	6.61
ypr	150.73	5.06	6.54
ypr	150.58	5.07	6.48
ypr	150.44	5.07	6.42
ypr	150.29	5.07	6.36
ypr	150.16	5.07	6.30
ypr	150.05	5.08	6.29
ypr	149.96	5.08	6.32
ypr	149.89	5.08	6.34
ypr	149.83	5.08	6.33
ypr	149.75	5.08	6.27
ypr	149.65	5.09	6.17
ypr	149.56	5.10	6.07
ypr	149.46	5.10	5.97
ypr	149.34	5.10	5.88
ypr	149.24	5.10	5.79
ypr	149.15	5.11	5.72
ypr	149.07	5.11	5.67
ypr	148.97	5.11	5.59
ypr	148.85	5.11	5.50
ypr	148.73	5.11	5.40
ypr	148.59	5.12	5.29
ypr	148.46	5.12	5.18
ypr	148.35	5.12	5.12
ypr	148.25	5.12	5.09
ypr	148.14	5.12	5.06
ypr	148.03	5.12	5.02
ypr	147.91	5.12	4.96
ypr	147.81	5.12	4.88
ypr	147.71	5.12	4.81
ypr	147.61	5.12	4.73
ypr	147.54	5.12	4.68
ypr	147.45	5.13	4.64
ypr	147.37	5.13	4.62
ypr	147.30	5.13	4.64
ypr	147.23	5.14	4.68
ypr	147.15	5.14	4.73
ypr	147.10	5.14	4.79
ypr	147.09	5.15	4.86
ypr	147.07	5.15	4.95
ypr	147.05	5.15	5.03
ypr	147.05	5.16	5.10
ypr	147.04	5.16	5.16
ypr	147.04	5.16	5.25
ypr	147.05	5.16	5.36
ypr	147.05	5.16	5.47
ypr	147.03	5.17	5.56
ypr	146.98	5.17	5.60
ypr	146.88	5.17	5.61
ypr	146.75	5.17	5.60
ypr	146.60	5.18	5.58
ypr	146.42	5.18	5.56
ypr	146.22	5.20	5.55
ypr	146.02	5.20	5.58
ypr	145.84	5.20	5.62
ypr	145.68	5.20	5.68
ypr	145.51	5.20	5.80
ypr	145.36	5.20	5.89
ypr	145.22	5.21	5.94
ypr	145.08	5.21	5.97
ypr	144.93	5.21	6.00
ypr	144.79	5.22	6.03
ypr	144.64	5.22	6.07
ypr	144.51	5.22	6.09
ypr	144.36	5.22	6.10
ypr	144.22	5.22	6.06
ypr	144.06	5.23	6.00
ypr	143.92	5.23	5.94
ypr	143.79	5.23	5.89
ypr	143.65	5.23	5.84
ypr	143.52	5.24	5.80
ypr	143.40	5.24	5.77
ypr	143.31	5.24	5.73
ypr	143.23	5.24	5.68
ypr	143.17	5.25	5.61
ypr	143.11	5.25	5.50
ypr	143.07	5.25	5.39
ypr	143.03	5.25	5.27
ypr	143.02	5.26	5.17
ypr	143.00	5.26	5.05
ypr	142.99	5.26	4.95
ypr	142.97	5.27	4.89
ypr	142.95	5.27	4.87
ypr	142.93	5.27	4.91
ypr	142.89	5.27	4.99
ypr	142.87	5.28	5.08
ypr	142.84	5.28	5.17
ypr	142.80	5.28	5.23
ypr	142.77	5.28	5.25
ypr	142.74	5.28	5.28
ypr	142.72	5.28	5.33
ypr	142.72	5.29	5.39
ypr	142.74	5.29	5.45
ypr	142.77	5.29	5.51
ypr	142.82	5.29	5.57
ypr	142.91	5.30	5.63
ypr	143.04	5.30	5.70
ypr	143.18	5.30	5.78
ypr	143.34	5.30	5.87
ypr	143.52	5.30	5.93
ypr	143.70	5.31	5.96
ypr	143.87	5.31	5.99
ypr	144.05	5.31	6.03
ypr	144.24	5.31	6.09
ypr	144.45	5.31	6.18
ypr	144.67	5.31	6.28
ypr	144.89	5.31	6.36
ypr	145.10	5.31	6.42
ypr	145.30	5.31	6.47
ypr	145.51	5.32	6.52
ypr	145.62	5.32	6.60
ypr	145.86	5.32	6.67
ypr	146.14	5.33	6.73
ypr	146.46	5.33	6.79
ypr	146.81	5.33	6.83
ypr	147.18	5.34	6.84
ypr	147.58	5.34	6.82
ypr	148.00	5.34	6.82
ypr	148.43	5.34	6.79
ypr	148.87	5.35	6.78
ypr	149.34	5.35	6.77
ypr	149.82	5.35	6.80
ypr	150.29	5.35	6.89
ypr	150.78	5.36	6.99
ypr	151.26	5.36	7.10
ypr	151.73	5.36	7.22
ypr	152.20	5.36	7.33
ypr	152.67	5.37	7.43
ypr	153.15	5.37	7.53
ypr	153.62	5.37	7.61
ypr	154.09	5.37	7.66
ypr	154.56	5.38	7.69
ypr	155.05	5.38	7.71
ypr	155.58	5.38	7.73
ypr	156.13	5.38	7.73
ypr	156.68	5.40	7.70
ypr	157.25	5.40	7.62
ypr	157.81	5.40	7.48
ypr	158.36	5.40	7.35
ypr	158.91	5.40	7.25
ypr	159.44	5.41	7.21
ypr	159.97	5.41	7.22
ypr	160.48	5.43	7.25
ypr	160.96	5.43	7.29
ypr	161.40	5.43	7.33
ypr	161.82	5.44	7.40
ypr	162.21	5.45	7.45
ypr	162.59	5.46	7.48
ypr	162.95	5.47	7.47
ypr	163.30	5.47	7.48
ypr	163.65	5.47	7.52
ypr	163.99	5.47	7.58
ypr	164.35	5.49	7.65
ypr	164.73	5.49	7.71
ypr	165.13	5.50	7.77
ypr	165.56	5.51	7.81
ypr	166.02	5.51	7.82
ypr	166.47	5.51	7.85
ypr	166.93	5.51	7.90
ypr	167.36	5.52	7.96
ypr	167.77	5.52	8.03
ypr	168.17	5.52	8.14
ypr	168.55	5.53	8.26
ypr	168.92	5.53	8.40
ypr	169.28	5.53	8.51
ypr	169.63	5.55	8.62
ypr	169.97	5.55	8.71
ypr	170.31	5.55	8.78
ypr	170.67	5.56	8.83
ypr	170.99	5.56	8.91
ypr	171.31	5.56	8.99
ypr	171.62	5.56	9.08
ypr	171.92	5.56	9.17
ypr	172.22	5.57	9.24
ypr	172.53	5.57	9.28
ypr	172.83	5.57	9.31
ypr	173.11	5.58	9.31
ypr	173.40	5.58	9.28
ypr	173.67	5.58	9.22
ypr	173.93	5.58	9.17
ypr	174.17	5.59	9.13
ypr	174.43	5.59	9.11
ypr	174.68	5.59	9.11
ypr	174.96	5.59	9.13
ypr	175.24	5.59	9.16
ypr	175.52	5.59	9.23
ypr	175.82	5.60	9.29
ypr	176.11	5.60	9.35
ypr	176.41	5.63	9.41
ypr	176.72	5.63	9.51
ypr	177.04	5.63	9.63
ypr	177.37	5.64	9.75
ypr	177.73	5.64	9.84
ypr	178.10	5.66	9.90
ypr	178.50	5.67	9.91
ypr	178.92	5.67	9.89
ypr	179.45	5.68	9.84
ypr	179.90	5.69	9.82
ypr	-179.74	5.70	9.77
ypr	-179.38	5.70	9.67
ypr	-178.95	5.71	9.54
ypr	-178.47	5.72	9.42
ypr	-178.04	5.72	9.30
ypr	-177.68	5.73	9.21
ypr	-177.37	5.74	9.14
ypr	-177.10	5.78	9.08
ypr	-176.84	5.79	9.03
ypr	-176.55	5.79	8.98
ypr	-176.25	5.79	8.94
ypr	-175.95	5.80	8.92
ypr	-175.64	5.81	8.91
ypr	-175.32	5.84	8.88
ypr	-174.98	5.86	8.88
ypr	-174.62	5.87	8.87
ypr	-174.25	5.87	8.87
ypr	-173.88	5.89	8.88
ypr	-173.51	5.89	8.87
ypr	-173.15	5.91	8.86
ypr	-172.79	5.92	8.85
ypr	-172.42	5.92	8.86
ypr	-172.06	5.92	8.89
ypr	-171.69	5.95	8.93
ypr	-171.32	5.95	8.99
ypr	-170.97	5.95	9.06
ypr	-170.62	5.95	9.13
ypr	-170.27	5.96	9.19
ypr	-169.92	5.96	9.24
ypr	-169.56	5.96	9.31
ypr	-169.21	5.97	9.39
ypr	-168.85	6.00	9.47
ypr	-168.50	6.02	9.54
ypr	-168.14	6.02	9.60
ypr	-167.79	6.03	9.63
ypr	-167.44	6.04	9.63
ypr	-167.08	6.04	9.61
ypr	-166.73	6.05	9.61
ypr	-166.38	6.06	9.61
ypr	-166.07	6.06	9.62
ypr	-165.76	6.08	9.65
ypr	-165.46	6.08	9.68
ypr	-165.15	6.08	9.71
ypr	-164.84	6.09	9.72
ypr	-164.53	6.09	9.73
ypr	-164.22	6.10	9.76
ypr	-163.92	6.13	9.78
ypr	-163.64	6.14	9.77
ypr	-163.35	6.14	9.77
ypr	-163.06	6.17	9.76
ypr	-162.77	6.20	9.74
ypr	-162.49	6.21	9.72
ypr	-162.21	6.22	9.71
ypr	-161.94	6.22	9.69
ypr	-161.68	6.23	9.66
ypr	-161.42	6.24	9.62
ypr	-161.17	6.25	9.57
ypr	-160.91	6.26	9.52
ypr	-160.68	6.26	9.45
ypr	-160.46	6.27	9.37
ypr	-160.25	6.29	9.29
ypr	-160.05	6.29	9.24
ypr	-159.83	6.33	9.20
ypr	-159.62	6.35	9.19
ypr	-159.42	6.36	9.19
ypr	-159.23	6.38	9.19
ypr	-159.03	6.38	9.20
ypr	-158.82	6.39	9.22
ypr	-158.62	6.41	9.24
ypr	-158.42	6.41	9.24
ypr	-158.23	6.42	9.26
ypr	-158.07	6.44	9.27
ypr	-157.96	6.44	9.30
ypr	-157.77	6.44	9.28
ypr	-157.59	6.46	9.28
ypr	-157.41	6.48	9.26
ypr	-157.19	6.50	9.23
ypr	-156.97	6.54	9.20
ypr	-156.75	6.55	9.18
ypr	-156.52	6.56	9.18
ypr	-156.28	6.58	9.17
ypr	-156.05	6.61	9.16
ypr	-155.79	6.62	9.14
ypr	-155.52	6.63	9.14
ypr	-155.25	6.67	9.10
ypr	-154.98	6.71	9.04
ypr	-154.72	6.71	8.97
ypr	-154.44	6.71	8.89
ypr	-154.17	6.77	8.82
ypr	-153.89	6.80	8.75
ypr	-153.61	6.81	8.70
ypr	-153.33	6.83	8.64
ypr	-153.05	6.84	8.58
ypr	-152.76	6.87	8.53
ypr	-152.47	6.92	8.50
ypr	-152.18	6.92	8.49
ypr	-151.90	6.94	8.48
ypr	-151.64	6.98	8.46
ypr	-151.38	7.01	8.42
ypr	-151.13	7.03	8.38
ypr	-150.88	7.05	8.36
ypr	-150.63	7.08	8.33
ypr	-150.38	7.09	8.31
ypr	-150.13	7.12	8.28
ypr	-149.87	7.17	8.23
ypr	-149.60	7.18	8.15
ypr	-149.33	7.21	8.05
ypr	-149.05	7.23	7.94
ypr	-148.80	7.27	7.86
ypr	-148.55	7.28	7.78
ypr	-148.32	7.31	7.71
ypr	-148.07	7.35	7.66
ypr	-147.84	7.37	7.65
ypr	-147.61	7.39	7.64
ypr	-147.37	7.41	7.62
ypr	-147.13	7.42	7.60
ypr	-146.88	7.44	7.59
ypr	-146.63	7.46	7.62
ypr	-146.39	7.49	7.62
ypr	-146.14	7.51	7.62
ypr	-145.87	7.52	7.61
ypr	-145.61	7.56	7.58
ypr	-145.35	7.63	7.55
ypr	-145.08	7.64	7.53
ypr	-144.80	7.65	7.49
ypr	-144.53	7.65	7.41
ypr	-144.28	7.66	7.32
ypr	-144.04	7.67	7.23
ypr	-143.81	7.67	7.14
ypr	-143.58	7.70	7.08
ypr	-143.34	7.72	7.05
ypr	-143.12	7.76	7.05
ypr	-142.88	7.78	7.06
ypr	-142.66	7.81	7.03
ypr	-142.46	7.82	7.00
ypr	-142.25	7.83	6.97
ypr	-142.05	7.88	6.94
ypr	-141.84	7.88	6.93
ypr	-141.62	7.90	6.93
ypr	-141.42	7.90	6.93
ypr	-141.21	7.93	6.93
ypr	-141.02	7.96	6.91
ypr	-140.84	8.02	6.89
ypr	-140.68	8.06	6.88
ypr	-140.52	8.07	6.88
ypr	-140.37	8.08	6.88
ypr	-140.22	8.09	6.90
ypr	-140.08	8.13	6.93
ypr	-139.93	8.13	6.96
ypr	-139.77	8.14	6.97
ypr	-139.61	8.14	6.98
ypr	-139.45	8.16	6.97
ypr	-139.29	8.18	6.95
ypr	-139.15	8.18	6.93
ypr	-139.01	8.19	6.88
ypr	-138.88	8.20	6.84
ypr	-138.74	8.22	6.80
ypr	-138.60	8.22	6.76
ypr	-138.46	8.25	6.71
ypr	-138.32	8.25	6.67
ypr	-138.18	8.27	6.61
ypr	-138.06	8.28	6.52
ypr	-137.95	8.28	6.43
ypr	-137.85	8.29	6.35
ypr	-137.74	8.29	6.30
ypr	-137.64	8.29	6.26
ypr	-137.52	8.30	6.22
ypr	-137.41	8.32	6.20
ypr	-137.29	8.33	6.17
ypr	-137.17	8.37	6.12
ypr	-137.05	8.39	6.08
ypr	-136.92	8.44	6.05
ypr	-136.80	8.45	6.02
ypr	-136.69	8.47	6.00
ypr	-136.58	8.49	5.97
ypr	-136.47	8.49	5.95
ypr	-136.36	8.50	5.97
ypr	-136.23	8.51	6.01
ypr	-136.07	8.52	6.05
ypr	-135.93	8.57	6.07
ypr	-135.80	8.58	6.07
ypr	-135.66	8.59	6.06
ypr	-135.50	8.62	6.04
ypr	-135.34	8.62	6.02
ypr	-135.18	8.64	6.01
ypr	-135.02	8.70	6.01
ypr	-134.86	8.70	6.01
ypr	-134.71	8.77	5.99
ypr	-134.57	8.78	5.97
ypr	-134.44	8.83	5.94
ypr	-134.32	8.85	5.87
ypr	-134.21	8.88	5.77
ypr	-134.09	9.03	5.65
ypr	-133.96	9.07	5.51
ypr	-133.81	9.11	5.38
ypr	-133.69	9.12	5.25
ypr	-133.56	9.13	5.10
ypr	-133.42	9.24	4.98
ypr	-133.27	9.30	4.87
ypr	-133.12	9.37	4.82
ypr	-132.96	9.39	4.80
ypr	-132.79	9.44	4.82
ypr	-132.60	9.49	4.83
ypr	-132.43	9.56	4.83
ypr	-132.26	9.59	4.86
ypr	-132.08	9.60	4.88
ypr	-131.91	9.60	4.92
ypr	-131.74	9.71	4.98
ypr	-131.57	9.73	5.04
ypr	-131.39	9.74	5.10
ypr	-131.22	9.77	5.15
ypr	-131.04	9.77	5.18
ypr	-130.88	9.80	5.19
ypr	-130.73	9.81	5.20
ypr	-130.58	9.83	5.22
ypr	-130.45	9.83	5.27
ypr	-130.36	9.86	5.35
ypr	-130.30	9.87	5.45
ypr	-130.25	9.89	5.60
ypr	-130.23	9.91	5.75
ypr	-130.19	9.91	5.92
ypr	-130.14	9.92	6.11
ypr	-130.07	9.93	6.31
ypr	-129.98	9.93	6.48
ypr	-129.89	9.93	6.61
ypr	-129.80	9.93	6.65
ypr	-129.73	9.94	6.64
ypr	-129.67	9.96	6.61
ypr	-129.65	9.98	6.56
ypr	-129.66	9.99	6.51
ypr	-129.70	10.02	6.48
ypr	-129.77	10.03	6.46
ypr	-129.85	10.05	6.41
ypr	-129.96	10.10	6.35
ypr	-130.10	10.10	6.30
ypr	-130.24	10.11	6.35
ypr	-130.39	10.12	6.51
ypr	-130.48	10.13	6.70
ypr	-130.58	10.13	6.85
ypr	-130.64	10.13	6.98
ypr	-130.70	10.15	7.11
ypr	-130.77	10.15	7.21
ypr	-130.82	10.15	7.29
ypr	-130.87	10.16	7.34
ypr	-130.93	10.17	7.41
ypr	-131.02	10.17	7.50
ypr	-131.11	10.18	7.62
ypr	-131.22	10.20	7.73
ypr	-131.36	10.20	7.81
ypr	-131.54	10.21	7.82
ypr	-131.75	10.22	7.76
ypr	-131.97	10.22	7.66
ypr	-132.18	10.23	7.55
ypr	-132.40	10.23	7.45
ypr	-132.63	10.23	7.42
ypr	-132.88	10.25	7.46
ypr	-133.15	10.25	7.51
ypr	-133.44	10.25	7.55
ypr	-133.73	10.28	7.56
ypr	-134.04	10.28	7.60
ypr	-134.46	10.28	7.67
ypr	-135.01	10.33	7.75
ypr	-135.53	10.34	7.84
ypr	-136.02	10.35	7.95
ypr	-136.45	10.36	8.08
ypr	-136.85	10.36	8.21
ypr	-137.29	10.37	8.34
ypr	-137.74	10.37	8.42
ypr	-138.18	10.40	8.42
ypr	-138.59	10.41	8.39
ypr	-138.98	10.42	8.37
ypr	-139.35	10.43	8.35
ypr	-139.72	10.43	8.34
ypr	-140.13	10.45	8.37
ypr	-140.56	10.45	8.42
ypr	-141.01	10.46	8.46
ypr	-141.44	10.48	8.52
ypr	-141.86	10.48	8.59
ypr	-142.25	10.49	8.69
ypr	-142.62	10.50	8.83
ypr	-142.97	10.50	8.98
ypr	-143.32	10.51	9.09
ypr	-143.70	10.51	9.18
ypr	-144.11	10.51	9.26
ypr	-144.54	10.52	9.35
ypr	-144.96	10.52	9.46
ypr	-145.37	10.55	9.52
ypr	-145.78	10.55	9.53
ypr	-146.18	10.56	9.49
ypr	-146.55	10.56	9.44
ypr	-146.93	10.56	9.40
ypr	-147.32	10.57	9.34
ypr	-147.71	10.57	9.31
ypr	-148.10	10.59	9.27
ypr	-148.43	10.59	9.19
ypr	-148.73	10.61	9.06
ypr	-149.00	10.63	8.91
ypr	-149.22	10.63	8.78
ypr	-149.44	10.63	8.62
ypr	-149.64	10.64	8.48
ypr	-149.84	10.65	8.33
ypr	-150.02	10.66	8.17
ypr	-150.19	10.68	7.98
ypr	-150.37	10.68	7.73
ypr	-150.52	10.69	7.52
ypr	-150.64	10.69	7.34
ypr	-150.73	10.70	7.16
ypr	-150.79	10.73	6.96
ypr	-150.87	10.73	6.75
ypr	-150.97	10.74	6.60
ypr	-151.06	10.76	6.50
ypr	-151.16	10.77	6.46
ypr	-151.21	10.78	6.47
ypr	-151.24	10.78	6.51
ypr	-151.27	10.81	6.52
ypr	-151.28	10.81	6.52
ypr	-151.29	10.81	6.47
ypr	-151.33	10.82	6.40
ypr	-151.39	10.85	6.35
ypr	-151.45	10.86	6.30
ypr	-151.53	10.87	6.28
ypr	-151.62	10.87	6.30
ypr	-151.70	10.88	6.36
ypr	-151.77	10.89	6.43
ypr	-151.85	10.92	6.52
ypr	-151.96	10.92	6.62
ypr	-152.10	10.94	6.69
ypr	-152.25	10.94	6.76
ypr	-152.42	10.94	6.83
ypr	-152.56	10.98	6.88
ypr	-152.68	10.98	6.91
ypr	-152.79	10.98	6.95
ypr	-152.92	10.99	7.00
ypr	-153.06	10.99	7.09
ypr	-153.20	10.99	7.22
ypr	-153.36	11.00	7.41
ypr	-153.53	11.00	7.63
ypr	-153.69	11.00	7.84
ypr	-153.85	11.01	8.04
ypr	-154.00	11.01	8.26
ypr	-154.16	11.02	8.49
ypr	-154.30	11.02	8.65
ypr	-154.47	11.04	8.79
ypr	-154.63	11.04	8.91
ypr	-154.79	11.06	9.02
ypr	-154.94	11.06	9.17
ypr	-155.10	11.07	9.26
ypr	-155.30	11.07	9.22
ypr	-155.50	11.10	9.07
ypr	-155.69	11.10	8.89
ypr	-155.88	11.11	8.72
ypr	-156.07	11.12	8.57
ypr	-156.24	11.12	8.44
ypr	-156.41	11.12	8.31
ypr	-156.58	11.13	8.18
ypr	-156.72	11.13	8.09
ypr	-156.85	11.13	7.97
ypr	-156.97	11.13	7.84
ypr	-157.09	11.13	7.72
ypr	-157.18	11.14	7.62
ypr	-157.25	11.14	7.50
ypr	-157.30	11.15	7.40
ypr	-157.30	11.15	7.35
ypr	-157.29	11.17	7.34
ypr	-157.30	11.17	7.33
ypr	-157.32	11.18	7.27
ypr	-157.34	11.19	7.15
ypr	-157.33	11.21	7.02
ypr	-157.31	11.21	6.90
ypr	-157.29	11.21	6.79
ypr	-157.27	11.22	6.72
ypr	-157.26	11.22	6.65
ypr	-157.26	11.23	6.54
ypr	-157.27	11.23	6.39
ypr	-157.30	11.23	6.22
ypr	-157.34	11.24	6.05
ypr	-157.43	11.24	5.87
ypr	-157.55	11.24	5.70
ypr	-157.68	11.25	5.53
ypr	-157.82	11.25	5.36
ypr	-157.96	11.26	5.17
ypr	-158.13	11.26	4.97
ypr	-158.30	11.27	4.78
ypr	-158.46	11.27	4.58
ypr	-158.60	11.27	4.34
ypr	-158.71	11.27	4.15
ypr	-158.76	11.28	3.97
ypr	-158.74	11.29	3.85
ypr	-158.71	11.29	3.76
ypr	-158.69	11.31	3.68
ypr	-158.67	11.32	3.61
ypr	-158.64	11.33	3.50
ypr	-158.59	11.33	3.37
ypr	-158.52	11.33	3.24
ypr	-158.43	11.34	3.11
ypr	-158.31	11.35	3.01
ypr	-158.18	11.35	2.95
ypr	-158.02	11.36	2.93
ypr	-157.85	11.36	2.88
ypr	-157.72	11.36	2.83
ypr	-157.63	11.38	2.80
ypr	-157.61	11.39	2.77
ypr	-157.64	11.39	2.66
ypr	-157.71	11.39	2.53
ypr	-157.81	11.40	2.43
ypr	-157.88	11.41	2.33
ypr	-158.00	11.42	2.26
ypr	-158.22	11.42	2.27
ypr	-158.54	11.42	2.35
ypr	-158.81	11.43	2.34
ypr	-158.95	11.43	2.24
ypr	-159.03	11.44	2.15
ypr	-159.07	11.48	2.10
ypr	-159.09	11.48	2.10
ypr	-159.08	11.49	2.16
ypr	-159.07	11.51	2.25
ypr	-159.05	11.51	2.35
ypr	-159.02	11.51	2.41
ypr	-158.96	11.51	2.47
ypr	-158.87	11.52	2.48
ypr	-158.81	11.52	2.43
ypr	-158.78	11.52	2.37
ypr	-158.76	11.53	2.39
ypr	-158.70	11.53	2.50
ypr	-158.67	11.53	2.62
ypr	-158.65	11.53	2.77
ypr	-158.63	11.53	2.94
ypr	-158.66	11.54	3.06
ypr	-158.71	11.54	3.14
ypr	-158.80	11.54	3.24
ypr	-158.89	11.54	3.33
ypr	-158.99	11.54	3.42
ypr	-159.07	11.55	3.51
ypr	-159.13	11.55	3.61
ypr	-159.16	11.55	3.69
ypr	-159.20	11.55	3.77
ypr	-159.27	11.56	3.88
ypr	-159.34	11.56	3.99
ypr	-159.44	11.56	4.05
ypr	-159.55	11.56	4.11
ypr	-159.65	11.57	4.14
ypr	-159.74	11.57	4.14
ypr	-159.83	11.57	4.11
ypr	-159.88	11.57	4.08
ypr	-159.93	11.58	4.05
ypr	-159.95	11.58	4.01
ypr	-159.97	11.59	3.98
ypr	-159.99	11.60	3.96
ypr	-160.04	11.60	3.96
ypr	-160.08	11.60	3.96
ypr	-160.14	11.60	3.98
ypr	-160.20	11.60	4.02
ypr	-160.25	11.61	4.08
ypr	-160.30	11.61	4.18
ypr	-160.36	11.61	4.26
ypr	-160.41	11.62	4.28
ypr	-160.48	11.63	4.24
ypr	-160.57	11.63	4.18
ypr	-160.68	11.63	4.12
ypr	-160.81	11.63	4.13
ypr	-160.91	11.64	4.21
ypr	-160.99	11.64	4.35
ypr	-161.02	11.64	4.52
ypr	-161.04	11.64	4.67
ypr	-161.07	11.65	4.76
ypr	-161.09	11.66	4.80
ypr	-161.10	11.66	4.85
ypr	-161.08	11.68	4.94
ypr	-161.02	11.68	5.05
ypr	-160.93	11.69	5.19
ypr	-160.82	11.69	5.34
ypr	-160.69	11.69	5.49
ypr	-160.58	11.69	5.59
ypr	-160.46	11.69	5.61
ypr	-160.33	11.71	5.60
ypr	-160.21	11.72	5.58
ypr	-160.07	11.73	5.56
ypr	-159.90	11.74	5.61
ypr	-159.70	11.74	5.70
ypr	-159.52	11.77	5.76
ypr	-159.38	11.77	5.80
ypr	-159.26	11.78	5.85
ypr	-159.13	11.79	5.91
ypr	-159.03	11.79	5.87
ypr	-158.97	11.81	5.79
ypr	-158.70	11.82	5.88
ypr	-158.39	11.82	6.08
ypr	-158.13	11.83	6.20
ypr	-157.85	11.83	6.20
ypr	-157.62	11.84	6.18
ypr	-157.39	11.85	6.21
ypr	-157.18	11.85	6.22
ypr	-156.96	11.85	6.22
ypr	-156.71	11.85	6.29
ypr	-156.48	11.87	6.41
ypr	-156.30	11.87	6.47
ypr	-156.17	11.88	6.48
ypr	-156.04	11.88	6.52
ypr	-155.92	11.88	6.55
ypr	-155.79	11.88	6.57
ypr	-155.69	11.88	6.57
ypr	-155.60	11.88	6.59
ypr	-155.51	11.92	6.62
ypr	-155.42	11.93	6.67
ypr	-155.33	11.95	6.77
ypr	-155.22	11.96	6.90
ypr	-155.15	11.99	6.88
ypr	-155.06	12.00	6.97
ypr	-154.93	12.00	7.03
ypr	-154.80	12.04	7.04
ypr	-154.68	12.06	7.13
ypr	-154.50	12.08	7.29
ypr	-154.29	12.08	7.37
ypr	-154.07	12.08	7.45
ypr	-153.85	12.09	7.52
ypr	-153.68	12.09	7.49
ypr	-153.61	12.09	7.41
ypr	-153.48	12.09	7.37
ypr	-153.38	12.09	7.37
ypr	-153.24	12.09	7.40
ypr	-153.07	12.10	7.44
ypr	-152.90	12.10	7.50
ypr	-152.71	12.10	7.60
ypr	-152.53	12.10	7.74
ypr	-152.34	12.10	7.84
ypr	-152.12	12.11	7.92
ypr	-151.92	12.11	7.93
ypr	-151.75	12.12	7.95
ypr	-151.62	12.13	8.07
ypr	-151.49	12.13	8.16
ypr	-151.39	12.13	8.18
ypr	-151.32	12.14	8.20
ypr	-151.25	12.14	8.22
ypr	-151.18	12.16	8.24
ypr	-151.15	12.16	8.22
ypr	-151.15	12.17	8.07
ypr	-151.14	12.17	7.97
ypr	-151.09	12.18	7.90
ypr	-151.05	12.18	7.85
ypr	-151.00	12.19	7.74
ypr	-150.97	12.19	7.62
ypr	-150.92	12.19	7.58
ypr	-150.90	12.19	7.61
ypr	-150.89	12.19	7.64
ypr	-150.92	12.20	7.68
ypr	-150.98	12.20	7.75
ypr	-151.04	12.21	7.83
ypr	-151.12	12.21	7.87
ypr	-151.17	12.22	7.88
ypr	-151.22	12.23	7.84
ypr	-151.24	12.23	7.81
ypr	-151.24	12.25	7.68
ypr	-151.24	12.26	7.53
ypr	-151.23	12.26	7.47
ypr	-151.22	12.26	7.45
ypr	-151.20	12.27	7.43
ypr	-151.18	12.27	7.44
ypr	-151.19	12.29	7.43
ypr	-151.26	12.30	7.49
ypr	-151.27	12.31	7.58
ypr	-151.30	12.32	7.60
ypr	-151.32	12.33	7.61
ypr	-151.34	12.34	7.64
ypr	-151.34	12.34	7.69
ypr	-151.34	12.34	7.75
ypr	-151.37	12.35	7.83
ypr	-151.41	12.35	7.88
ypr	-151.42	12.36	7.91
ypr	-151.32	12.37	8.09
ypr	-151.12	12.38	8.20
ypr	-150.95	12.38	8.27
ypr	-150.79	12.38	8.35
ypr	-150.66	12.40	8.44
ypr	-150.58	12.42	8.50
ypr	-150.46	12.45	8.53
ypr	-150.29	12.47	8.60
ypr	-150.12	12.48	8.71
ypr	-149.96	12.50	8.76
ypr	-149.81	12.53	8.73
ypr	-149.63	12.53	8.61
ypr	-149.46	12.53	8.42
ypr	-149.32	12.55	8.22
ypr	-149.20	12.55	8.10
ypr	-149.03	12.55	8.05
ypr	-148.84	12.57	8.03
ypr	-148.65	12.57	8.06
ypr	-148.42	12.58	8.20
ypr	-148.17	12.59	8.33
ypr	-147.99	12.61	8.34
ypr	-147.83	12.65	8.27
ypr	-147.72	12.70	8.10
ypr	-147.64	12.72	7.92
ypr	-147.56	12.79	7.80
ypr	-147.49	12.79	7.72
ypr	-147.41	12.80	7.65
ypr	-147.39	12.80	7.56
ypr	-147.39	12.81	7.47
ypr	-147.43	12.82	7.42
ypr	-147.47	12.82	7.45
ypr	-147.50	12.87	7.47
ypr	-147.52	12.92	7.46
ypr	-147.53	12.96	7.42
ypr	-147.55	12.96	7.36
ypr	-147.60	12.96	7.29
ypr	-147.64	12.96	7.23
ypr	-147.64	12.98	7.23
ypr	-147.61	13.00	7.21
ypr	-147.57	13.00	7.24
ypr	-147.48	13.01	7.31
ypr	-147.36	13.03	7.39
ypr	-147.24	13.05	7.52
ypr	-147.08	13.06	7.62
ypr	-146.92	13.13	7.69
ypr	-146.77	13.15	7.71
[truncated: 116 more rows]
